# Supplementary material for: MAP2 is differentially phosphorylated in schizophrenia, altering its function
Source: Mol Psychiatry. 2021 Feb 1;26(9):5371–88. doi: 10.1038/s41380-021-01034-z (PMC8325721; doi:10.1038/s41380-021-01034-z)
Supplement: Supplementary file 5 — Dataset S4 [file 41380_2021_1034_MOESM5_ESM.xlsx]

## Sheet: Legend
Table S4. Using cutoff criteria to define significance of q<.05 and fold change >0, 3,264 peptides representing 590 proteins were identified in a co-IP-MS assay performed on whole brain homogenate from wildtype C57/Bl6J mice. Data shown include accession number (column A), protein description (column B), modified peptide sequence (Column C), fold change (column D), the associated p-value (column …

## Sheet: Table S4
Protein Accession	Protein Description	Modified Peptide Sequence	co-IP:Ctrl	p value	q value	Sig Peptide Count
P20357	MTAP2_MOUSE Microtubule-associated protein 2 OS=Mus musculus OX=10090 GN=Map2 PE=1 SV=2	VSDFGQM[+16]ASGM[+16]NVDAGK	5.5666	0.000427114	0.0142787	128
P20357	MTAP2_MOUSE Microtubule-associated protein 2 OS=Mus musculus OX=10090 GN=Map2 PE=1 SV=2	M[+16]PC[+57]FPIESKEEEDKAEQAK	8.89107	0.000439627	0.0142787	128
P20357	MTAP2_MOUSE Microtubule-associated protein 2 OS=Mus musculus OX=10090 GN=Map2 PE=1 SV=2	APHWTSASLTEAAAHPHSPEM[+16]K	7.62743	0.000750298	0.0142787	128
P20357	MTAP2_MOUSE Microtubule-associated protein 2 OS=Mus musculus OX=10090 GN=Map2 PE=1 SV=2	ARVDHGAEIITQSPSR	6.53943	0.000770733	0.0142787	128
P20357	MTAP2_MOUSE Microtubule-associated protein 2 OS=Mus musculus OX=10090 GN=Map2 PE=1 SV=2	QDSFPISLEQAVTDAAM[+16]TSK	7.6157	0.000791564	0.0142787	128
P20357	MTAP2_MOUSE Microtubule-associated protein 2 OS=Mus musculus OX=10090 GN=Map2 PE=1 SV=2	M[+16]PSKPGEDFEHAALVPDTSK	5.6431	0.000874109	0.0142787	128
P20357	MTAP2_MOUSE Microtubule-associated protein 2 OS=Mus musculus OX=10090 GN=Map2 PE=1 SV=2	GEVQM[+16]EFIQLPK	2.01932	0.000945771	0.0142787	128
P20357	MTAP2_MOUSE Microtubule-associated protein 2 OS=Mus musculus OX=10090 GN=Map2 PE=1 SV=2	VDHGAEIITQSPSR	6.33763	0.000949335	0.0142787	128
P20357	MTAP2_MOUSE Microtubule-associated protein 2 OS=Mus musculus OX=10090 GN=Map2 PE=1 SV=2	M[+16]PC[+57]FPIESK	5.34433	0.00103534	0.0142787	128
P20357	MTAP2_MOUSE Microtubule-associated protein 2 OS=Mus musculus OX=10090 GN=Map2 PE=1 SV=2	FPSSFAEPLDK	4.85406	0.00104445	0.0142787	128
P20357	MTAP2_MOUSE Microtubule-associated protein 2 OS=Mus musculus OX=10090 GN=Map2 PE=1 SV=2	NGTVM[+16]APDLPEMLDLAGTR	8.14226	0.00115847	0.0142787	128
P20357	MTAP2_MOUSE Microtubule-associated protein 2 OS=Mus musculus OX=10090 GN=Map2 PE=1 SV=2	VSDFGQMASGM[+16]NVDAGK	7.67806	0.00117592	0.0142787	128
P20357	MTAP2_MOUSE Microtubule-associated protein 2 OS=Mus musculus OX=10090 GN=Map2 PE=1 SV=2	KETSAPSVQEPTLTETEPQTK	6.88096	0.00127775	0.0142787	128
P20357	MTAP2_MOUSE Microtubule-associated protein 2 OS=Mus musculus OX=10090 GN=Map2 PE=1 SV=2	DLATDLSLIEVK	5.95974	0.00131143	0.0142787	128
P20357	MTAP2_MOUSE Microtubule-associated protein 2 OS=Mus musculus OX=10090 GN=Map2 PE=1 SV=2	DWFIEM[+16]PTESK	5.99576	0.00134319	0.0142787	128
P20357	MTAP2_MOUSE Microtubule-associated protein 2 OS=Mus musculus OX=10090 GN=Map2 PE=1 SV=2	VSDFGQM[+16]ASGMNVDAGK	6.28565	0.00136466	0.0142787	128
P20357	MTAP2_MOUSE Microtubule-associated protein 2 OS=Mus musculus OX=10090 GN=Map2 PE=1 SV=2	ETSAPSVQEPTLTETEPQTK	6.37657	0.00149838	0.0142787	128
P20357	MTAP2_MOUSE Microtubule-associated protein 2 OS=Mus musculus OX=10090 GN=Map2 PE=1 SV=2	TPGTPGTPSYPR	6.10063	0.00149981	0.0142787	128
P20357	MTAP2_MOUSE Microtubule-associated protein 2 OS=Mus musculus OX=10090 GN=Map2 PE=1 SV=2	QFDSPM[+16]PSPFHGGSFTLPLDTM[+16]K	5.11136	0.00150807	0.0142787	128
P20357	MTAP2_MOUSE Microtubule-associated protein 2 OS=Mus musculus OX=10090 GN=Map2 PE=1 SV=2	SM[+16]SINLPM[+16]SC[+57]LDSIALGFNFGR	8.93847	0.00157105	0.0142787	128
P20357	MTAP2_MOUSE Microtubule-associated protein 2 OS=Mus musculus OX=10090 GN=Map2 PE=1 SV=2	QSTEPSIVM[+16]PSIGLSAEPPAPK	5.96875	0.0016784	0.0142787	128
P20357	MTAP2_MOUSE Microtubule-associated protein 2 OS=Mus musculus OX=10090 GN=Map2 PE=1 SV=2	LEGAGSATIAEVEM[+16]PFYEDK	5.30686	0.00172972	0.0142787	128
P20357	MTAP2_MOUSE Microtubule-associated protein 2 OS=Mus musculus OX=10090 GN=Map2 PE=1 SV=2	NKLEGAGSATIAEVEM[+16]PFYEDK	6.82784	0.00174711	0.0142787	128
P20357	MTAP2_MOUSE Microtubule-associated protein 2 OS=Mus musculus OX=10090 GN=Map2 PE=1 SV=2	SM[+16]SINLPMSC[+57]LDSIALGFNFGR	7.4405	0.00176835	0.0142787	128
P20357	MTAP2_MOUSE Microtubule-associated protein 2 OS=Mus musculus OX=10090 GN=Map2 PE=1 SV=2	FAAPAQPEEER	6.07665	0.0017853	0.0142787	128
P20357	MTAP2_MOUSE Microtubule-associated protein 2 OS=Mus musculus OX=10090 GN=Map2 PE=1 SV=2	STELGSDYYELSDSR	6.53769	0.00183956	0.0142787	128
P20357	MTAP2_MOUSE Microtubule-associated protein 2 OS=Mus musculus OX=10090 GN=Map2 PE=1 SV=2	DDKTGVIQTSTEQSFSK	7.16028	0.00190155	0.0142787	128
P20357	MTAP2_MOUSE Microtubule-associated protein 2 OS=Mus musculus OX=10090 GN=Map2 PE=1 SV=2	SGTSTPTTPGSTAITPGTPPSYSSR	6.52337	0.00195095	0.0142787	128
P20357	MTAP2_MOUSE Microtubule-associated protein 2 OS=Mus musculus OX=10090 GN=Map2 PE=1 SV=2	KIDLSHVTSK	6.45607	0.00196979	0.0142787	128
P20357	MTAP2_MOUSE Microtubule-associated protein 2 OS=Mus musculus OX=10090 GN=Map2 PE=1 SV=2	ANDKLDTVLEK	5.43158	0.00201748	0.0142787	128
P20357	MTAP2_MOUSE Microtubule-associated protein 2 OS=Mus musculus OX=10090 GN=Map2 PE=1 SV=2	FPSSFAEPLDKGEM[+16]EFK	6.13356	0.00204132	0.0142787	128
P20357	MTAP2_MOUSE Microtubule-associated protein 2 OS=Mus musculus OX=10090 GN=Map2 PE=1 SV=2	LILKPAIK	6.50081	0.00205524	0.0142787	128
P20357	MTAP2_MOUSE Microtubule-associated protein 2 OS=Mus musculus OX=10090 GN=Map2 PE=1 SV=2	YFETSALKEDM[+16]TR	8.00326	0.00209059	0.0142787	128
P20357	MTAP2_MOUSE Microtubule-associated protein 2 OS=Mus musculus OX=10090 GN=Map2 PE=1 SV=2	DGSPDAPATPEKEEVAFSEYK	5.42928	0.00219024	0.0142787	128
P20357	MTAP2_MOUSE Microtubule-associated protein 2 OS=Mus musculus OX=10090 GN=Map2 PE=1 SV=2	EIQGLFEEK	6.04375	0.00226065	0.0142787	128
P20357	MTAP2_MOUSE Microtubule-associated protein 2 OS=Mus musculus OX=10090 GN=Map2 PE=1 SV=2	KSEVQAHSPSR	5.58055	0.00231507	0.0142787	128
P20357	MTAP2_MOUSE Microtubule-associated protein 2 OS=Mus musculus OX=10090 GN=Map2 PE=1 SV=2	EKDVLEDIPR	6.4696	0.00247226	0.0142787	128
P20357	MTAP2_MOUSE Microtubule-associated protein 2 OS=Mus musculus OX=10090 GN=Map2 PE=1 SV=2	IGSTDNIK	6.34143	0.00247843	0.0142787	128
P20357	MTAP2_MOUSE Microtubule-associated protein 2 OS=Mus musculus OX=10090 GN=Map2 PE=1 SV=2	EEFVETC[+57]PGELK	6.20599	0.00249658	0.0142787	128
P20357	MTAP2_MOUSE Microtubule-associated protein 2 OS=Mus musculus OX=10090 GN=Map2 PE=1 SV=2	DEWGLAAPISPGPLTPMR	4.4392	0.0024994	0.0142787	128
P20357	MTAP2_MOUSE Microtubule-associated protein 2 OS=Mus musculus OX=10090 GN=Map2 PE=1 SV=2	DVLEDIPR	5.58803	0.00252931	0.0142787	128
P20357	MTAP2_MOUSE Microtubule-associated protein 2 OS=Mus musculus OX=10090 GN=Map2 PE=1 SV=2	QFDSPMPSPFHGGSFTLPLDTM[+16]K	5.25771	0.00256802	0.0142787	128
P20357	MTAP2_MOUSE Microtubule-associated protein 2 OS=Mus musculus OX=10090 GN=Map2 PE=1 SV=2	GQEHTIDELKQDSFPISLEQAVTDAAMTSK	7.74087	0.00257658	0.0142787	128
P20357	MTAP2_MOUSE Microtubule-associated protein 2 OS=Mus musculus OX=10090 GN=Map2 PE=1 SV=2	SQGTYSDTK	6.08686	0.00265832	0.0142787	128
P20357	MTAP2_MOUSE Microtubule-associated protein 2 OS=Mus musculus OX=10090 GN=Map2 PE=1 SV=2	TTAASGDLAQAPGAFK	6.38154	0.00271798	0.0142787	128
P20357	MTAP2_MOUSE Microtubule-associated protein 2 OS=Mus musculus OX=10090 GN=Map2 PE=1 SV=2	TGVIQTSTEQSFSK	6.25125	0.00280692	0.0142787	128
P20357	MTAP2_MOUSE Microtubule-associated protein 2 OS=Mus musculus OX=10090 GN=Map2 PE=1 SV=2	GLSSVPEVAEVEPTTK	6.42853	0.00281605	0.0142787	128
P20357	MTAP2_MOUSE Microtubule-associated protein 2 OS=Mus musculus OX=10090 GN=Map2 PE=1 SV=2	KDEWGLAAPISPGPLTPM[+16]R	6.63787	0.00283439	0.0142787	128
P20357	MTAP2_MOUSE Microtubule-associated protein 2 OS=Mus musculus OX=10090 GN=Map2 PE=1 SV=2	ESEEM[+16]GGKVELFGLGITYDQASTK	6.83398	0.00285095	0.0142787	128
P20357	MTAP2_MOUSE Microtubule-associated protein 2 OS=Mus musculus OX=10090 GN=Map2 PE=1 SV=2	NANGFPYREEEEGAFGEHR	8.38071	0.00287899	0.0142787	128
P20357	MTAP2_MOUSE Microtubule-associated protein 2 OS=Mus musculus OX=10090 GN=Map2 PE=1 SV=2	LINQPLPDLK	6.13932	0.00289624	0.0142787	128
P20357	MTAP2_MOUSE Microtubule-associated protein 2 OS=Mus musculus OX=10090 GN=Map2 PE=1 SV=2	VSLQDPSALATSK	6.4028	0.00293557	0.0142787	128
P20357	MTAP2_MOUSE Microtubule-associated protein 2 OS=Mus musculus OX=10090 GN=Map2 PE=1 SV=2	GGQVQIVTK	6.2921	0.00295245	0.0142787	128
P20357	MTAP2_MOUSE Microtubule-associated protein 2 OS=Mus musculus OX=10090 GN=Map2 PE=1 SV=2	ENGINGELTSADRETAEEVSAR	7.08737	0.00318047	0.0142787	128
P20357	MTAP2_MOUSE Microtubule-associated protein 2 OS=Mus musculus OX=10090 GN=Map2 PE=1 SV=2	DQGGAGEGLSR	6.64401	0.00321645	0.0142787	128
P20357	MTAP2_MOUSE Microtubule-associated protein 2 OS=Mus musculus OX=10090 GN=Map2 PE=1 SV=2	VNETEVK	5.90017	0.00322155	0.0142787	128
P20357	MTAP2_MOUSE Microtubule-associated protein 2 OS=Mus musculus OX=10090 GN=Map2 PE=1 SV=2	SGILVPSEK	5.87503	0.00324832	0.0142787	128
P20357	MTAP2_MOUSE Microtubule-associated protein 2 OS=Mus musculus OX=10090 GN=Map2 PE=1 SV=2	QFDSPM[+16]PSPFHGGSFTLPLDTMK	4.85954	0.00331631	0.0142787	128
P20357	MTAP2_MOUSE Microtubule-associated protein 2 OS=Mus musculus OX=10090 GN=Map2 PE=1 SV=2	KANDKLDTVLEK	6.37107	0.00332401	0.0142787	128
P20357	MTAP2_MOUSE Microtubule-associated protein 2 OS=Mus musculus OX=10090 GN=Map2 PE=1 SV=2	STVSIEEAVAK	5.9785	0.00334399	0.0142787	128
P20357	MTAP2_MOUSE Microtubule-associated protein 2 OS=Mus musculus OX=10090 GN=Map2 PE=1 SV=2	VTSEPEAVSER	6.12027	0.00335295	0.0142787	128
P20357	MTAP2_MOUSE Microtubule-associated protein 2 OS=Mus musculus OX=10090 GN=Map2 PE=1 SV=2	MPC[+57]FPIESK	6.3883	0.0036265	0.0145621	128
P20357	MTAP2_MOUSE Microtubule-associated protein 2 OS=Mus musculus OX=10090 GN=Map2 PE=1 SV=2	MPSKPGEDFEHAALVPDTSK	7.22083	0.00377214	0.0147222	128
P20357	MTAP2_MOUSE Microtubule-associated protein 2 OS=Mus musculus OX=10090 GN=Map2 PE=1 SV=2	ETSPETSLIQDEVALK	7.22732	0.00378431	0.0147222	128
P20357	MTAP2_MOUSE Microtubule-associated protein 2 OS=Mus musculus OX=10090 GN=Map2 PE=1 SV=2	QFDSPMPSPFHGGSFTLPLDTMK	8.06348	0.0037993	0.0147222	128
P20357	MTAP2_MOUSE Microtubule-associated protein 2 OS=Mus musculus OX=10090 GN=Map2 PE=1 SV=2	EENSFSLNSSISSAR	6.42123	0.00383006	0.0147222	128
P20357	MTAP2_MOUSE Microtubule-associated protein 2 OS=Mus musculus OX=10090 GN=Map2 PE=1 SV=2	ENGINGELTSADR	4.87788	0.00383689	0.0147222	128
P20357	MTAP2_MOUSE Microtubule-associated protein 2 OS=Mus musculus OX=10090 GN=Map2 PE=1 SV=2	MPC[+57]FPIESKEEEDKAEQAK	7.79259	0.00388723	0.0147408	128
P20357	MTAP2_MOUSE Microtubule-associated protein 2 OS=Mus musculus OX=10090 GN=Map2 PE=1 SV=2	FEVAQELTLSSEAPQEADSFM[+16]GVESGHIK	6.2004	0.00401151	0.0148102	128
P20357	MTAP2_MOUSE Microtubule-associated protein 2 OS=Mus musculus OX=10090 GN=Map2 PE=1 SV=2	KQSTEPSIVM[+16]PSIGLSAEPPAPK	6.09836	0.00409214	0.0148102	128
P20357	MTAP2_MOUSE Microtubule-associated protein 2 OS=Mus musculus OX=10090 GN=Map2 PE=1 SV=2	FPSSFAEPLDKGEMEFK	5.91205	0.00423516	0.0149212	128
P20357	MTAP2_MOUSE Microtubule-associated protein 2 OS=Mus musculus OX=10090 GN=Map2 PE=1 SV=2	NGTVMAPDLPEMLDLAGTR	8.94642	0.00430493	0.0149801	128
P20357	MTAP2_MOUSE Microtubule-associated protein 2 OS=Mus musculus OX=10090 GN=Map2 PE=1 SV=2	VSDFGQMASGMNVDAGK	7.57133	0.00432283	0.0150149	128
P20357	MTAP2_MOUSE Microtubule-associated protein 2 OS=Mus musculus OX=10090 GN=Map2 PE=1 SV=2	DLQGMEGEKLPPVPFAQTFGTNLEDR	4.48564	0.00453712	0.0152245	128
P20357	MTAP2_MOUSE Microtubule-associated protein 2 OS=Mus musculus OX=10090 GN=Map2 PE=1 SV=2	VSEGPRPFAPVFFQSDDK	4.62914	0.0045531	0.0152245	128
P20357	MTAP2_MOUSE Microtubule-associated protein 2 OS=Mus musculus OX=10090 GN=Map2 PE=1 SV=2	YFETSALKEDMTR	6.73179	0.00482374	0.0154183	128
P20357	MTAP2_MOUSE Microtubule-associated protein 2 OS=Mus musculus OX=10090 GN=Map2 PE=1 SV=2	SILTEQLETIPK	6.4815	0.00482674	0.0154183	128
P20357	MTAP2_MOUSE Microtubule-associated protein 2 OS=Mus musculus OX=10090 GN=Map2 PE=1 SV=2	YTVPLPSPVQDSENLSGESGSFYEGTDDK	6.95957	0.00498106	0.0155014	128
P20357	MTAP2_MOUSE Microtubule-associated protein 2 OS=Mus musculus OX=10090 GN=Map2 PE=1 SV=2	ETAEEVSAR	5.83197	0.00503869	0.0155344	128
P20357	MTAP2_MOUSE Microtubule-associated protein 2 OS=Mus musculus OX=10090 GN=Map2 PE=1 SV=2	VTGGQTIQVETSSESPFPAK	6.18646	0.00509361	0.0155395	128
P20357	MTAP2_MOUSE Microtubule-associated protein 2 OS=Mus musculus OX=10090 GN=Map2 PE=1 SV=2	KLILKPAIK	7.52394	0.00513885	0.0155445	128
P20357	MTAP2_MOUSE Microtubule-associated protein 2 OS=Mus musculus OX=10090 GN=Map2 PE=1 SV=2	RPRPHDEELEIEM[+16]AAEAQAEPK	2.88757	0.00569045	0.0160669	128
P20357	MTAP2_MOUSE Microtubule-associated protein 2 OS=Mus musculus OX=10090 GN=Map2 PE=1 SV=2	KTTAASGDLAQAPGAFK	3.95719	0.00569538	0.016075	128
P20357	MTAP2_MOUSE Microtubule-associated protein 2 OS=Mus musculus OX=10090 GN=Map2 PE=1 SV=2	SMSINLPM[+16]SC[+57]LDSIALGFNFGR	9.0882	0.00592736	0.0163199	128
P20357	MTAP2_MOUSE Microtubule-associated protein 2 OS=Mus musculus OX=10090 GN=Map2 PE=1 SV=2	SILTEQLETIPKEER	6.43539	0.00601172	0.0163946	128
P20357	MTAP2_MOUSE Microtubule-associated protein 2 OS=Mus musculus OX=10090 GN=Map2 PE=1 SV=2	GEVQMEFIQLPK	5.95094	0.00652332	0.0170719	128
P20357	MTAP2_MOUSE Microtubule-associated protein 2 OS=Mus musculus OX=10090 GN=Map2 PE=1 SV=2	SDTLQISDLLVSESREEFVETC[+57]PGELK	3.25518	0.00660935	0.017138	128
P20357	MTAP2_MOUSE Microtubule-associated protein 2 OS=Mus musculus OX=10090 GN=Map2 PE=1 SV=2	LPPVPFAQTFGTNLEDR	7.33874	0.00666131	0.0171577	128
P20357	MTAP2_MOUSE Microtubule-associated protein 2 OS=Mus musculus OX=10090 GN=Map2 PE=1 SV=2	RDLATDLSLIEVK	8.48637	0.00666548	0.0171577	128
P20357	MTAP2_MOUSE Microtubule-associated protein 2 OS=Mus musculus OX=10090 GN=Map2 PE=1 SV=2	DLQGM[+16]EGEKLPPVPFAQTFGTNLEDRK	4.64071	0.0069408	0.0174216	128
P20357	MTAP2_MOUSE Microtubule-associated protein 2 OS=Mus musculus OX=10090 GN=Map2 PE=1 SV=2	DWFIEMPTESK	6.69006	0.0069734	0.017458	128
P20357	MTAP2_MOUSE Microtubule-associated protein 2 OS=Mus musculus OX=10090 GN=Map2 PE=1 SV=2	VTTDQEKK	5.51592	0.00703275	0.0175108	128
P20357	MTAP2_MOUSE Microtubule-associated protein 2 OS=Mus musculus OX=10090 GN=Map2 PE=1 SV=2	SDTLQISDLLVSESR	6.10157	0.00726481	0.0177113	128
P20357	MTAP2_MOUSE Microtubule-associated protein 2 OS=Mus musculus OX=10090 GN=Map2 PE=1 SV=2	LEGAGSATIAEVEMPFYEDK	7.69545	0.00805848	0.0184059	128
P20357	MTAP2_MOUSE Microtubule-associated protein 2 OS=Mus musculus OX=10090 GN=Map2 PE=1 SV=2	IVQVVTAEAVAVLK	6.0927	0.00847509	0.0188673	128
P20357	MTAP2_MOUSE Microtubule-associated protein 2 OS=Mus musculus OX=10090 GN=Map2 PE=1 SV=2	LRDDKTGVIQTSTEQSFSK	2.43182	0.00848332	0.0188673	128
P20357	MTAP2_MOUSE Microtubule-associated protein 2 OS=Mus musculus OX=10090 GN=Map2 PE=1 SV=2	AEPSQLDIK	7.29292	0.0086416	0.0190537	128
P20357	MTAP2_MOUSE Microtubule-associated protein 2 OS=Mus musculus OX=10090 GN=Map2 PE=1 SV=2	KDEWGLAAPISPGPLTPMR	7.45265	0.00900875	0.019563	128
P20357	MTAP2_MOUSE Microtubule-associated protein 2 OS=Mus musculus OX=10090 GN=Map2 PE=1 SV=2	VELFGLGITYDQASTK	6.35685	0.00908416	0.019677	128
P20357	MTAP2_MOUSE Microtubule-associated protein 2 OS=Mus musculus OX=10090 GN=Map2 PE=1 SV=2	VNETEVKEK	5.40785	0.00911543	0.0196973	128
P20357	MTAP2_MOUSE Microtubule-associated protein 2 OS=Mus musculus OX=10090 GN=Map2 PE=1 SV=2	NKLEGAGSATIAEVEMPFYEDK	3.69737	0.00953903	0.0201973	128
P20357	MTAP2_MOUSE Microtubule-associated protein 2 OS=Mus musculus OX=10090 GN=Map2 PE=1 SV=2	RGVSGDREENSFSLNSSISSAR	8.78997	0.0104403	0.0210668	128
P20357	MTAP2_MOUSE Microtubule-associated protein 2 OS=Mus musculus OX=10090 GN=Map2 PE=1 SV=2	YTRPTHLSC[+57]VK	9.64914	0.0106344	0.0212994	128
P20357	MTAP2_MOUSE Microtubule-associated protein 2 OS=Mus musculus OX=10090 GN=Map2 PE=1 SV=2	VGSLDNAHHVPGGGNVK	5.81533	0.0117217	0.022505	128
P20357	MTAP2_MOUSE Microtubule-associated protein 2 OS=Mus musculus OX=10090 GN=Map2 PE=1 SV=2	ESEEMGGKVELFGLGITYDQASTK	5.63701	0.0123343	0.0230965	128
P20357	MTAP2_MOUSE Microtubule-associated protein 2 OS=Mus musculus OX=10090 GN=Map2 PE=1 SV=2	REIQGLFEEK	1.63534	0.0127869	0.0235058	128
P20357	MTAP2_MOUSE Microtubule-associated protein 2 OS=Mus musculus OX=10090 GN=Map2 PE=1 SV=2	NQHDEKELQAK	7.99594	0.0130475	0.0237954	128
P20357	MTAP2_MOUSE Microtubule-associated protein 2 OS=Mus musculus OX=10090 GN=Map2 PE=1 SV=2	SSLPRPSSILPPR	7.89229	0.0140003	0.0249067	128
P20357	MTAP2_MOUSE Microtubule-associated protein 2 OS=Mus musculus OX=10090 GN=Map2 PE=1 SV=2	GQEHTIDELK	2.73971	0.0140346	0.0249067	128
P20357	MTAP2_MOUSE Microtubule-associated protein 2 OS=Mus musculus OX=10090 GN=Map2 PE=1 SV=2	RPRPHDEELEIEMAAEAQAEPK	5.123	0.0144424	0.0253975	128
P20357	MTAP2_MOUSE Microtubule-associated protein 2 OS=Mus musculus OX=10090 GN=Map2 PE=1 SV=2	VADVSISEVTTLLGNVHSPVVEGYVGENISGEVK	3.37091	0.0147322	0.025695	128
P20357	MTAP2_MOUSE Microtubule-associated protein 2 OS=Mus musculus OX=10090 GN=Map2 PE=1 SV=2	GVSGDREENSFSLNSSISSAR	5.99674	0.0149249	0.0259238	128
P20357	MTAP2_MOUSE Microtubule-associated protein 2 OS=Mus musculus OX=10090 GN=Map2 PE=1 SV=2	DEWGLAAPISPGPLTPM[+16]R	5.93311	0.0151848	0.0262731	128
P20357	MTAP2_MOUSE Microtubule-associated protein 2 OS=Mus musculus OX=10090 GN=Map2 PE=1 SV=2	LPPVPFAQTFGTNLEDRK	3.36824	0.0152905	0.0264054	128
P20357	MTAP2_MOUSE Microtubule-associated protein 2 OS=Mus musculus OX=10090 GN=Map2 PE=1 SV=2	LSVEIPC[+57]PPPVSEADLSTDEK	2.85712	0.0155671	0.0267488	128
P20357	MTAP2_MOUSE Microtubule-associated protein 2 OS=Mus musculus OX=10090 GN=Map2 PE=1 SV=2	KQSTEPSIVMPSIGLSAEPPAPK	6.08119	0.016025	0.0270941	128
P20357	MTAP2_MOUSE Microtubule-associated protein 2 OS=Mus musculus OX=10090 GN=Map2 PE=1 SV=2	FEVAQELTLSSEAPQEADSFMGVESGHIK	6.2659	0.0161029	0.0271714	128
P20357	MTAP2_MOUSE Microtubule-associated protein 2 OS=Mus musculus OX=10090 GN=Map2 PE=1 SV=2	DDLTLSR	2.43196	0.0164753	0.0276289	128
P20357	MTAP2_MOUSE Microtubule-associated protein 2 OS=Mus musculus OX=10090 GN=Map2 PE=1 SV=2	QDSFPISLEQAVTDAAMTSK	8.85127	0.016933	0.0280586	128
P47911	RL6_MOUSE 60S ribosomal protein L6 OS=Mus musculus OX=10090 GN=Rpl6 PE=1 SV=3	SSITPGTVLIILTGR	4.34401	0.0177954	0.0290492	128
P52480	KPYM_MOUSE Pyruvate kinase PKM OS=Mus musculus OX=10090 GN=Pkm PE=1 SV=4	FGVEQDVDMVFASFIR	9.34542	0.020594	0.0322731	128
O08638	MYH11_MOUSE Myosin-11 OS=Mus musculus OX=10090 GN=Myh11 PE=1 SV=1	SLEADLM[+16]QLQEDLAAAER	5.62442	0.0209493	0.0326295	128
P16546	SPTN1_MOUSE Spectrin alpha chain, non-erythrocytic 1 OS=Mus musculus OX=10090 GN=Sptan1 PE=1 SV=4	KVEDLFLTFAK	3.35842	0.0212183	0.0330063	128
Q8VDM4	PSMD2_MOUSE 26S proteasome non-ATPase regulatory subunit 2 OS=Mus musculus OX=10090 GN=Psmd2 PE=1 SV=1	MNLASSFVNGFVNAAFGQDK	7.89786	0.0231943	0.0352305	128
E9Q912	E9Q912_MOUSE RAP1, GTP-GDP dissociation stimulator 1 OS=Mus musculus OX=10090 GN=Rap1gds1 PE=1 SV=1	SVAQQASLTEQR	4.19316	0.0238209	0.0359476	128
Q9D0F9	PGM1_MOUSE Phosphoglucomutase-1 OS=Mus musculus OX=10090 GN=Pgm1 PE=1 SV=4	TIEEYAIC[+57]PDLK	5.61644	0.0250857	0.0371751	128
P80314	TCPB_MOUSE T-complex protein 1 subunit beta OS=Mus musculus OX=10090 GN=Cct2 PE=1 SV=4	LAVEAVLR	5.60524	0.0358254	0.0493979	128
Q8VDD5	MYH9_MOUSE Myosin-9 OS=Mus musculus OX=10090 GN=Myh9 PE=1 SV=4	LQLQEQLQAETELC[+57]AEAEELR	5.64176	0.0209306	0.0326295	128
Q61879	MYH10_MOUSE Myosin-10 OS=Mus musculus OX=10090 GN=Myh10 PE=1 SV=2	EEELQGALAR	3.0324	9.82299e-05	0.0142787	125
Q61879	MYH10_MOUSE Myosin-10 OS=Mus musculus OX=10090 GN=Myh10 PE=1 SV=2	NKQEVM[+16]ISDLEER	4.68126	0.000160707	0.0142787	125
Q61879	MYH10_MOUSE Myosin-10 OS=Mus musculus OX=10090 GN=Myh10 PE=1 SV=2	NTDQASM[+16]PENTVAQK	2.66225	0.00030965	0.0142787	125
Q61879	MYH10_MOUSE Myosin-10 OS=Mus musculus OX=10090 GN=Myh10 PE=1 SV=2	ADM[+16]EDLM[+16]SSKDDVGK	3.78091	0.000513155	0.0142787	125
Q61879	MYH10_MOUSE Myosin-10 OS=Mus musculus OX=10090 GN=Myh10 PE=1 SV=2	NILAEQLQAETELFAEAEEM[+16]R	3.44087	0.000534254	0.0142787	125
Q61879	MYH10_MOUSE Myosin-10 OS=Mus musculus OX=10090 GN=Myh10 PE=1 SV=2	VEGELEEM[+16]ER	3.94349	0.0005355	0.0142787	125
Q61879	MYH10_MOUSE Myosin-10 OS=Mus musculus OX=10090 GN=Myh10 PE=1 SV=2	ALEDETKNHEAQIQDM[+16]R	5.24964	0.000553621	0.0142787	125
Q61879	MYH10_MOUSE Myosin-10 OS=Mus musculus OX=10090 GN=Myh10 PE=1 SV=2	VEEEEERNQILQNEK	4.12156	0.000828435	0.0142787	125
Q61879	MYH10_MOUSE Myosin-10 OS=Mus musculus OX=10090 GN=Myh10 PE=1 SV=2	QGLETDNKELAC[+57]EVK	4.15033	0.000845361	0.0142787	125
Q61879	MYH10_MOUSE Myosin-10 OS=Mus musculus OX=10090 GN=Myh10 PE=1 SV=2	ADM[+16]EDLM[+16]SSK	5.24136	0.000853099	0.0142787	125
Q61879	MYH10_MOUSE Myosin-10 OS=Mus musculus OX=10090 GN=Myh10 PE=1 SV=2	C[+57]M[+16]LQDREDQSILC[+57]TGESGAGK	5.09229	0.000929461	0.0142787	125
Q61879	MYH10_MOUSE Myosin-10 OS=Mus musculus OX=10090 GN=Myh10 PE=1 SV=2	ELDDATEANEGLSR	4.32631	0.000934637	0.0142787	125
Q61879	MYH10_MOUSE Myosin-10 OS=Mus musculus OX=10090 GN=Myh10 PE=1 SV=2	LDAQVQELHAK	4.24418	0.000959193	0.0142787	125
Q61879	MYH10_MOUSE Myosin-10 OS=Mus musculus OX=10090 GN=Myh10 PE=1 SV=2	KEEELQGALAR	4.0748	0.000977815	0.0142787	125
Q61879	MYH10_MOUSE Myosin-10 OS=Mus musculus OX=10090 GN=Myh10 PE=1 SV=2	M[+16]EEEVLLLEDQNSK	4.53436	0.00103155	0.0142787	125
Q61879	MYH10_MOUSE Myosin-10 OS=Mus musculus OX=10090 GN=Myh10 PE=1 SV=2	MEIDLKDLEAQIEAANK	5.3987	0.00103987	0.0142787	125
Q61879	MYH10_MOUSE Myosin-10 OS=Mus musculus OX=10090 GN=Myh10 PE=1 SV=2	ELQAQIAELQEDFESEK	4.62619	0.00106731	0.0142787	125
Q61879	MYH10_MOUSE Myosin-10 OS=Mus musculus OX=10090 GN=Myh10 PE=1 SV=2	TSDVNDTQPPQSE	4.64918	0.00107685	0.0142787	125
Q61879	MYH10_MOUSE Myosin-10 OS=Mus musculus OX=10090 GN=Myh10 PE=1 SV=2	QLEEEKNSLQEQQEEEEEARK	5.92965	0.00108593	0.0142787	125
Q61879	MYH10_MOUSE Myosin-10 OS=Mus musculus OX=10090 GN=Myh10 PE=1 SV=2	DAAGLESQLQDTQELLQEETR	4.61635	0.00109909	0.0142787	125
Q61879	MYH10_MOUSE Myosin-10 OS=Mus musculus OX=10090 GN=Myh10 PE=1 SV=2	IAEC[+57]SSQLAEEEEK	4.96271	0.0011293	0.0142787	125
Q61879	MYH10_MOUSE Myosin-10 OS=Mus musculus OX=10090 GN=Myh10 PE=1 SV=2	QLEEAEEEATR	4.2131	0.00114079	0.0142787	125
Q61879	MYH10_MOUSE Myosin-10 OS=Mus musculus OX=10090 GN=Myh10 PE=1 SV=2	IAQLEEELEEEQSNM[+16]ELLNDR	3.78525	0.00114101	0.0142787	125
Q61879	MYH10_MOUSE Myosin-10 OS=Mus musculus OX=10090 GN=Myh10 PE=1 SV=2	KLDAQVQELHAK	4.11745	0.00114407	0.0142787	125
Q61879	MYH10_MOUSE Myosin-10 OS=Mus musculus OX=10090 GN=Myh10 PE=1 SV=2	LQNELDNVSTLLEEAEK	4.48001	0.00116254	0.0142787	125
Q61879	MYH10_MOUSE Myosin-10 OS=Mus musculus OX=10090 GN=Myh10 PE=1 SV=2	SLEAEILQLQEELASSER	6.55246	0.00118807	0.0142787	125
Q61879	MYH10_MOUSE Myosin-10 OS=Mus musculus OX=10090 GN=Myh10 PE=1 SV=2	NLPIYSENIIEM[+16]YR	4.8933	0.00121835	0.0142787	125
Q61879	MYH10_MOUSE Myosin-10 OS=Mus musculus OX=10090 GN=Myh10 PE=1 SV=2	ASRDEIFAQSK	3.90845	0.0012375	0.0142787	125
Q61879	MYH10_MOUSE Myosin-10 OS=Mus musculus OX=10090 GN=Myh10 PE=1 SV=2	HGFEAASIKEER	4.69229	0.0013506	0.0142787	125
Q61879	MYH10_MOUSE Myosin-10 OS=Mus musculus OX=10090 GN=Myh10 PE=1 SV=2	FLSNGYIPIPGQQDK	4.73854	0.00140217	0.0142787	125
Q61879	MYH10_MOUSE Myosin-10 OS=Mus musculus OX=10090 GN=Myh10 PE=1 SV=2	QLEEEKNSLQEQQEEEEEAR	5.12091	0.00146548	0.0142787	125
Q61879	MYH10_MOUSE Myosin-10 OS=Mus musculus OX=10090 GN=Myh10 PE=1 SV=2	GGPISFSSSR	4.15533	0.00151132	0.0142787	125
Q61879	MYH10_MOUSE Myosin-10 OS=Mus musculus OX=10090 GN=Myh10 PE=1 SV=2	M[+16]EIDLKDLEAQIEAANK	4.50853	0.00151278	0.0142787	125
Q61879	MYH10_MOUSE Myosin-10 OS=Mus musculus OX=10090 GN=Myh10 PE=1 SV=2	DLSEELEALK	4.62655	0.00154035	0.0142787	125
Q61879	MYH10_MOUSE Myosin-10 OS=Mus musculus OX=10090 GN=Myh10 PE=1 SV=2	QIVSNLEK	4.57707	0.0015683	0.0142787	125
Q61879	MYH10_MOUSE Myosin-10 OS=Mus musculus OX=10090 GN=Myh10 PE=1 SV=2	VEEEEERNQILQNEKK	5.67583	0.00157812	0.0142787	125
Q61879	MYH10_MOUSE Myosin-10 OS=Mus musculus OX=10090 GN=Myh10 PE=1 SV=2	ATISALEAK	4.02144	0.00157897	0.0142787	125
Q61879	MYH10_MOUSE Myosin-10 OS=Mus musculus OX=10090 GN=Myh10 PE=1 SV=2	KM[+16]EEEVLLLEDQNSK	3.53702	0.00176362	0.0142787	125
Q61879	MYH10_MOUSE Myosin-10 OS=Mus musculus OX=10090 GN=Myh10 PE=1 SV=2	NC[+57]AAYLK	4.77192	0.0018378	0.0142787	125
Q61879	MYH10_MOUSE Myosin-10 OS=Mus musculus OX=10090 GN=Myh10 PE=1 SV=2	HEM[+16]PPHIYAISESAYR	5.0453	0.00183843	0.0142787	125
Q61879	MYH10_MOUSE Myosin-10 OS=Mus musculus OX=10090 GN=Myh10 PE=1 SV=2	IGQLEEQLEQEAK	4.76744	0.00185609	0.0142787	125
Q61879	MYH10_MOUSE Myosin-10 OS=Mus musculus OX=10090 GN=Myh10 PE=1 SV=2	TGLEDPER	4.2611	0.00187623	0.0142787	125
Q61879	MYH10_MOUSE Myosin-10 OS=Mus musculus OX=10090 GN=Myh10 PE=1 SV=2	LQELEGAVK	3.78446	0.00192951	0.0142787	125
Q61879	MYH10_MOUSE Myosin-10 OS=Mus musculus OX=10090 GN=Myh10 PE=1 SV=2	ELEAELEDER	4.28648	0.00194003	0.0142787	125
Q61879	MYH10_MOUSE Myosin-10 OS=Mus musculus OX=10090 GN=Myh10 PE=1 SV=2	KLDGETTDLQDQIAELQAQVDELK	6.09008	0.00194123	0.0142787	125
Q61879	MYH10_MOUSE Myosin-10 OS=Mus musculus OX=10090 GN=Myh10 PE=1 SV=2	NSLQEQQEEEEEAR	5.00086	0.00194825	0.0142787	125
Q61879	MYH10_MOUSE Myosin-10 OS=Mus musculus OX=10090 GN=Myh10 PE=1 SV=2	HAEQERDELADEIANSASGK	4.69852	0.00194873	0.0142787	125
Q61879	MYH10_MOUSE Myosin-10 OS=Mus musculus OX=10090 GN=Myh10 PE=1 SV=2	ALEQQVEEMR	4.42657	0.00200875	0.0142787	125
Q61879	MYH10_MOUSE Myosin-10 OS=Mus musculus OX=10090 GN=Myh10 PE=1 SV=2	DVEALSQR	3.61786	0.0020189	0.0142787	125
Q61879	MYH10_MOUSE Myosin-10 OS=Mus musculus OX=10090 GN=Myh10 PE=1 SV=2	DEIFAQSK	4.1551	0.00205017	0.0142787	125
Q61879	MYH10_MOUSE Myosin-10 OS=Mus musculus OX=10090 GN=Myh10 PE=1 SV=2	VLAYDKLEK	4.31364	0.00217982	0.0142787	125
Q61879	MYH10_MOUSE Myosin-10 OS=Mus musculus OX=10090 GN=Myh10 PE=1 SV=2	ALEEALEAKEEFER	4.699	0.00218998	0.0142787	125
Q61879	MYH10_MOUSE Myosin-10 OS=Mus musculus OX=10090 GN=Myh10 PE=1 SV=2	ALELDPNLYR	4.75593	0.00221671	0.0142787	125
Q61879	MYH10_MOUSE Myosin-10 OS=Mus musculus OX=10090 GN=Myh10 PE=1 SV=2	NM[+16]DPLNDNVATLLHQSSDR	4.44257	0.00227971	0.0142787	125
Q61879	MYH10_MOUSE Myosin-10 OS=Mus musculus OX=10090 GN=Myh10 PE=1 SV=2	YEILTPNAIPK	4.57288	0.00231765	0.0142787	125
Q61879	MYH10_MOUSE Myosin-10 OS=Mus musculus OX=10090 GN=Myh10 PE=1 SV=2	LC[+57]HLLGMNVM[+16]EFTR	4.60855	0.00245544	0.0142787	125
Q61879	MYH10_MOUSE Myosin-10 OS=Mus musculus OX=10090 GN=Myh10 PE=1 SV=2	NTDQASMPENTVAQK	5.31312	0.00245703	0.0142787	125
Q61879	MYH10_MOUSE Myosin-10 OS=Mus musculus OX=10090 GN=Myh10 PE=1 SV=2	VDDDLGTIESLEEAK	3.56976	0.00249876	0.0142787	125
Q61879	MYH10_MOUSE Myosin-10 OS=Mus musculus OX=10090 GN=Myh10 PE=1 SV=2	M[+16]QAHIQDLEEQLDEEEGAR	4.22945	0.00251422	0.0142787	125
Q61879	MYH10_MOUSE Myosin-10 OS=Mus musculus OX=10090 GN=Myh10 PE=1 SV=2	QELEEILHDLESR	6.85889	0.00256547	0.0142787	125
Q61879	MYH10_MOUSE Myosin-10 OS=Mus musculus OX=10090 GN=Myh10 PE=1 SV=2	KMQAHIQDLEEQLDEEEGAR	5.05128	0.00258142	0.0142787	125
Q61879	MYH10_MOUSE Myosin-10 OS=Mus musculus OX=10090 GN=Myh10 PE=1 SV=2	QVLALQSQLADTK	4.44188	0.00271573	0.0142787	125
Q61879	MYH10_MOUSE Myosin-10 OS=Mus musculus OX=10090 GN=Myh10 PE=1 SV=2	TELEDTLDTTAAQQELR	5.79287	0.00272136	0.0142787	125
Q61879	MYH10_MOUSE Myosin-10 OS=Mus musculus OX=10090 GN=Myh10 PE=1 SV=2	ALEEALEAK	3.96944	0.00276111	0.0142787	125
Q61879	MYH10_MOUSE Myosin-10 OS=Mus musculus OX=10090 GN=Myh10 PE=1 SV=2	NLPIYSENIIEMYR	5.75483	0.00278648	0.0142787	125
Q61879	MYH10_MOUSE Myosin-10 OS=Mus musculus OX=10090 GN=Myh10 PE=1 SV=2	KLVWIPSER	4.17079	0.0028035	0.0142787	125
Q61879	MYH10_MOUSE Myosin-10 OS=Mus musculus OX=10090 GN=Myh10 PE=1 SV=2	KKVDDDLGTIESLEEAK	4.64632	0.00290134	0.0142787	125
Q61879	MYH10_MOUSE Myosin-10 OS=Mus musculus OX=10090 GN=Myh10 PE=1 SV=2	QQQLSALK	4.55887	0.00299484	0.0142787	125
Q61879	MYH10_MOUSE Myosin-10 OS=Mus musculus OX=10090 GN=Myh10 PE=1 SV=2	ELEAELEDERK	4.59782	0.00301569	0.0142787	125
Q61879	MYH10_MOUSE Myosin-10 OS=Mus musculus OX=10090 GN=Myh10 PE=1 SV=2	SALLDEKR	4.31077	0.0030191	0.0142787	125
Q61879	MYH10_MOUSE Myosin-10 OS=Mus musculus OX=10090 GN=Myh10 PE=1 SV=2	KVDDDLGTIESLEEAKK	5.04413	0.0031057	0.0142787	125
Q61879	MYH10_MOUSE Myosin-10 OS=Mus musculus OX=10090 GN=Myh10 PE=1 SV=2	IVFQEFR	4.57756	0.00316322	0.0142787	125
Q61879	MYH10_MOUSE Myosin-10 OS=Mus musculus OX=10090 GN=Myh10 PE=1 SV=2	IAQLEEELEEEQSNMELLNDR	5.05852	0.00327908	0.0142787	125
Q61879	MYH10_MOUSE Myosin-10 OS=Mus musculus OX=10090 GN=Myh10 PE=1 SV=2	IVGLDQVTGMTETAFGSAYK	5.46975	0.00331898	0.0142787	125
Q61879	MYH10_MOUSE Myosin-10 OS=Mus musculus OX=10090 GN=Myh10 PE=1 SV=2	TTLQVDTLNTELAAER	4.73362	0.00338489	0.0143137	125
Q61879	MYH10_MOUSE Myosin-10 OS=Mus musculus OX=10090 GN=Myh10 PE=1 SV=2	HATALEELSEQLEQAK	4.97297	0.00353622	0.0144456	125
Q61879	MYH10_MOUSE Myosin-10 OS=Mus musculus OX=10090 GN=Myh10 PE=1 SV=2	EQADFAVEALAK	4.52665	0.00355545	0.0144748	125
Q61879	MYH10_MOUSE Myosin-10 OS=Mus musculus OX=10090 GN=Myh10 PE=1 SV=2	QEEELQAKDEELLK	5.28841	0.00360662	0.0145466	125
Q61879	MYH10_MOUSE Myosin-10 OS=Mus musculus OX=10090 GN=Myh10 PE=1 SV=2	KVDDDLGTIESLEEAK	4.6979	0.00364802	0.0145644	125
Q61879	MYH10_MOUSE Myosin-10 OS=Mus musculus OX=10090 GN=Myh10 PE=1 SV=2	NILAEQLQAETELFAEAEEMR	5.16032	0.00369167	0.014672	125
Q61879	MYH10_MOUSE Myosin-10 OS=Mus musculus OX=10090 GN=Myh10 PE=1 SV=2	SDLLLEGFNNYR	3.60369	0.00372262	0.0147222	125
Q61879	MYH10_MOUSE Myosin-10 OS=Mus musculus OX=10090 GN=Myh10 PE=1 SV=2	AVIYNPATQADWTAK	4.34874	0.00372403	0.0147222	125
Q61879	MYH10_MOUSE Myosin-10 OS=Mus musculus OX=10090 GN=Myh10 PE=1 SV=2	LC[+57]HLLGM[+16]NVM[+16]EFTR	3.7028	0.0037554	0.0147222	125
Q61879	MYH10_MOUSE Myosin-10 OS=Mus musculus OX=10090 GN=Myh10 PE=1 SV=2	KQQQLSALK	4.86341	0.00402021	0.0148102	125
Q61879	MYH10_MOUSE Myosin-10 OS=Mus musculus OX=10090 GN=Myh10 PE=1 SV=2	DELADEIANSASGK	4.29183	0.00413797	0.0148479	125
Q61879	MYH10_MOUSE Myosin-10 OS=Mus musculus OX=10090 GN=Myh10 PE=1 SV=2	AMVNKDDIQK	4.26021	0.00423339	0.0148977	125
Q61879	MYH10_MOUSE Myosin-10 OS=Mus musculus OX=10090 GN=Myh10 PE=1 SV=2	QLHIEGASLELSDDDTESK	4.37437	0.00426794	0.0149683	125
Q61879	MYH10_MOUSE Myosin-10 OS=Mus musculus OX=10090 GN=Myh10 PE=1 SV=2	HEMPPHIYAISESAYR	4.22311	0.00436954	0.0150263	125
Q61879	MYH10_MOUSE Myosin-10 OS=Mus musculus OX=10090 GN=Myh10 PE=1 SV=2	VEDMAELTC[+57]LNEASVLHNLKDR	4.91214	0.00511797	0.0155395	125
Q61879	MYH10_MOUSE Myosin-10 OS=Mus musculus OX=10090 GN=Myh10 PE=1 SV=2	IVGLDQVTGM[+16]TETAFGSAYK	3.79884	0.00517001	0.0155445	125
Q61879	MYH10_MOUSE Myosin-10 OS=Mus musculus OX=10090 GN=Myh10 PE=1 SV=2	GDEVMVELAENGKK	6.75608	0.00529389	0.015758	125
Q61879	MYH10_MOUSE Myosin-10 OS=Mus musculus OX=10090 GN=Myh10 PE=1 SV=2	KMEEEVLLLEDQNSK	4.59006	0.00529891	0.0157667	125
Q61879	MYH10_MOUSE Myosin-10 OS=Mus musculus OX=10090 GN=Myh10 PE=1 SV=2	DLEAQIEAANK	4.31844	0.00548358	0.0158604	125
Q61879	MYH10_MOUSE Myosin-10 OS=Mus musculus OX=10090 GN=Myh10 PE=1 SV=2	AM[+16]VNKDDIQK	3.69118	0.00548676	0.0158604	125
Q61879	MYH10_MOUSE Myosin-10 OS=Mus musculus OX=10090 GN=Myh10 PE=1 SV=2	DHNIPGELER	4.45884	0.00584087	0.0162544	125
Q61879	MYH10_MOUSE Myosin-10 OS=Mus musculus OX=10090 GN=Myh10 PE=1 SV=2	RQLEEAEEEATR	5.15708	0.00588792	0.0162544	125
Q61879	MYH10_MOUSE Myosin-10 OS=Mus musculus OX=10090 GN=Myh10 PE=1 SV=2	VVSSVLQFGNISFK	5.07421	0.00615089	0.0165954	125
Q61879	MYH10_MOUSE Myosin-10 OS=Mus musculus OX=10090 GN=Myh10 PE=1 SV=2	VEGELEEMER	3.89646	0.00619252	0.0166534	125
Q61879	MYH10_MOUSE Myosin-10 OS=Mus musculus OX=10090 GN=Myh10 PE=1 SV=2	HATALEELSEQLEQAKR	5.49101	0.0065752	0.0171194	125
Q61879	MYH10_MOUSE Myosin-10 OS=Mus musculus OX=10090 GN=Myh10 PE=1 SV=2	LDGETTDLQDQIAELQAQVDELK	5.68995	0.00669874	0.0171637	125
Q61879	MYH10_MOUSE Myosin-10 OS=Mus musculus OX=10090 GN=Myh10 PE=1 SV=2	QLLQANPILESFGNAK	5.09205	0.0070181	0.0175108	125
Q61879	MYH10_MOUSE Myosin-10 OS=Mus musculus OX=10090 GN=Myh10 PE=1 SV=2	LEVNMQAM[+16]K	3.09037	0.00724813	0.0177113	125
Q61879	MYH10_MOUSE Myosin-10 OS=Mus musculus OX=10090 GN=Myh10 PE=1 SV=2	KMEIDLKDLEAQIEAANK	6.77767	0.00729298	0.0177364	125
Q61879	MYH10_MOUSE Myosin-10 OS=Mus musculus OX=10090 GN=Myh10 PE=1 SV=2	LEVNMQAMK	4.03187	0.00755112	0.0180374	125
Q61879	MYH10_MOUSE Myosin-10 OS=Mus musculus OX=10090 GN=Myh10 PE=1 SV=2	NKQEVMISDLEER	4.43025	0.00770841	0.018145	125
Q61879	MYH10_MOUSE Myosin-10 OS=Mus musculus OX=10090 GN=Myh10 PE=1 SV=2	MEEEVLLLEDQNSK	4.21954	0.00779536	0.0181856	125
Q61879	MYH10_MOUSE Myosin-10 OS=Mus musculus OX=10090 GN=Myh10 PE=1 SV=2	LC[+57]HLLGM[+16]NVMEFTR	5.48254	0.00789455	0.0182766	125
Q61879	MYH10_MOUSE Myosin-10 OS=Mus musculus OX=10090 GN=Myh10 PE=1 SV=2	LQNELDNVSTLLEEAEKK	7.24135	0.0079124	0.0182766	125
Q61879	MYH10_MOUSE Myosin-10 OS=Mus musculus OX=10090 GN=Myh10 PE=1 SV=2	HGFEAASIK	4.46813	0.00810691	0.0184452	125
Q61879	MYH10_MOUSE Myosin-10 OS=Mus musculus OX=10090 GN=Myh10 PE=1 SV=2	ADMEDLMSSKDDVGK	5.65946	0.00822485	0.0186147	125
Q61879	MYH10_MOUSE Myosin-10 OS=Mus musculus OX=10090 GN=Myh10 PE=1 SV=2	ADMEDLMSSK	4.18014	0.00827243	0.0186676	125
Q61879	MYH10_MOUSE Myosin-10 OS=Mus musculus OX=10090 GN=Myh10 PE=1 SV=2	GDEVMVELAENGK	3.83464	0.0102897	0.0209491	125
Q61879	MYH10_MOUSE Myosin-10 OS=Mus musculus OX=10090 GN=Myh10 PE=1 SV=2	LEVNM[+16]QAM[+16]K	3.08406	0.0103487	0.0209491	125
Q61879	MYH10_MOUSE Myosin-10 OS=Mus musculus OX=10090 GN=Myh10 PE=1 SV=2	NSLQEQQEEEEEARK	7.87646	0.0122846	0.0230965	125
Q61879	MYH10_MOUSE Myosin-10 OS=Mus musculus OX=10090 GN=Myh10 PE=1 SV=2	LC[+57]HLLGMNVMEFTR	6.01251	0.0127202	0.0234081	125
Q61879	MYH10_MOUSE Myosin-10 OS=Mus musculus OX=10090 GN=Myh10 PE=1 SV=2	TFHIFYQLLSGAGEHLK	6.48215	0.0131635	0.0239763	125
Q61879	MYH10_MOUSE Myosin-10 OS=Mus musculus OX=10090 GN=Myh10 PE=1 SV=2	QEVM[+16]ISDLEER	2.3866	0.0137305	0.0245868	125
Q61879	MYH10_MOUSE Myosin-10 OS=Mus musculus OX=10090 GN=Myh10 PE=1 SV=2	ITDIIIFFQAVC[+57]R	5.70932	0.0138789	0.0247974	125
Q61879	MYH10_MOUSE Myosin-10 OS=Mus musculus OX=10090 GN=Myh10 PE=1 SV=2	KTTLQVDTLNTELAAER	5.02696	0.0140302	0.0249067	125
P14873	MAP1B_MOUSE Microtubule-associated protein 1B OS=Mus musculus OX=10090 GN=Map1b PE=1 SV=2	SPPLLGSESPYEDFLSADSK	4.68557	0.0212421	0.0330063	125
Q62261	SPTB2_MOUSE Spectrin beta chain, non-erythrocytic 1 OS=Mus musculus OX=10090 GN=Sptbn1 PE=1 SV=2	HLLGVEDLLQK	5.30261	0.0223511	0.0343635	125
Q99104	MYO5A_MOUSE Unconventional myosin-Va OS=Mus musculus OX=10090 GN=Myo5a PE=1 SV=2	NTMTDSTILLEDVQK	4.92186	0.0242959	0.0364338	125
P16546	SPTN1_MOUSE Spectrin alpha chain, non-erythrocytic 1 OS=Mus musculus OX=10090 GN=Sptan1 PE=1 SV=4	GVIDM[+16]GNSLIER	2.9177	0.0249672	0.0370636	125
A2AJI0	MA7D1_MOUSE MAP7 domain-containing protein 1 OS=Mus musculus OX=10090 GN=Map7d1 PE=1 SV=1	SLQLSAWESSIVDR	5.04658	0.0266865	0.0389804	125
Q8K1M6	DNM1L_MOUSE Dynamin-1-like protein OS=Mus musculus OX=10090 GN=Dnm1l PE=1 SV=2	ALQGASQIIAEIR	4.81929	0.0309821	0.043699	125
Q8VDD5	MYH9_MOUSE Myosin-9 OS=Mus musculus OX=10090 GN=Myh9 PE=1 SV=4	QIATLHAQVTDM[+16]KK	4.30671	0.000481337	0.0142787	117
Q8VDD5	MYH9_MOUSE Myosin-9 OS=Mus musculus OX=10090 GN=Myh9 PE=1 SV=4	DLGEELEALK	4.28801	0.00052267	0.0142787	117
Q8VDD5	MYH9_MOUSE Myosin-9 OS=Mus musculus OX=10090 GN=Myh9 PE=1 SV=4	ALEQQVEEM[+16]KTQLEELEDELQATEDAK	7.51548	0.000706056	0.0142787	117
Q8VDD5	MYH9_MOUSE Myosin-9 OS=Mus musculus OX=10090 GN=Myh9 PE=1 SV=4	KLEEDQIIM[+16]EDQNC[+57]K	4.22993	0.000717828	0.0142787	117
Q8VDD5	MYH9_MOUSE Myosin-9 OS=Mus musculus OX=10090 GN=Myh9 PE=1 SV=4	TEM[+16]EDLM[+16]SSKDDVGK	3.38862	0.000994117	0.0142787	117
Q8VDD5	MYH9_MOUSE Myosin-9 OS=Mus musculus OX=10090 GN=Myh9 PE=1 SV=4	QAQQERDELADEIANSSGK	4.10959	0.00108951	0.0142787	117
Q8VDD5	MYH9_MOUSE Myosin-9 OS=Mus musculus OX=10090 GN=Myh9 PE=1 SV=4	KM[+16]EDGVGC[+57]LETAEEAK	4.03768	0.00112132	0.0142787	117
Q8VDD5	MYH9_MOUSE Myosin-9 OS=Mus musculus OX=10090 GN=Myh9 PE=1 SV=4	IIGLDQVAGM[+16]SETALPGAFK	3.7875	0.00114005	0.0142787	117
Q8VDD5	MYH9_MOUSE Myosin-9 OS=Mus musculus OX=10090 GN=Myh9 PE=1 SV=4	LQEM[+16]ESAVK	3.76005	0.00121697	0.0142787	117
Q8VDD5	MYH9_MOUSE Myosin-9 OS=Mus musculus OX=10090 GN=Myh9 PE=1 SV=4	ELEDATETADAM[+16]NR	3.87606	0.00122826	0.0142787	117
Q8VDD5	MYH9_MOUSE Myosin-9 OS=Mus musculus OX=10090 GN=Myh9 PE=1 SV=4	KM[+16]QQNIQELEEQLEEEESAR	4.53658	0.00124642	0.0142787	117
Q8VDD5	MYH9_MOUSE Myosin-9 OS=Mus musculus OX=10090 GN=Myh9 PE=1 SV=4	SM[+16]M[+16]QDREDQSILC[+57]TGESGAGK	4.30892	0.00128139	0.0142787	117
Q8VDD5	MYH9_MOUSE Myosin-9 OS=Mus musculus OX=10090 GN=Myh9 PE=1 SV=4	QLLQANPILEAFGNAK	4.4756	0.00130875	0.0142787	117
Q8VDD5	MYH9_MOUSE Myosin-9 OS=Mus musculus OX=10090 GN=Myh9 PE=1 SV=4	LQQELDDLLVDLDHQR	5.26204	0.0013116	0.0142787	117
Q8VDD5	MYH9_MOUSE Myosin-9 OS=Mus musculus OX=10090 GN=Myh9 PE=1 SV=4	IM[+16]GIPEDEQM[+16]GLLR	4.28133	0.00131792	0.0142787	117
Q8VDD5	MYH9_MOUSE Myosin-9 OS=Mus musculus OX=10090 GN=Myh9 PE=1 SV=4	DFSALESQLQDTQELLQEENR	4.71357	0.00144605	0.0142787	117
Q8VDD5	MYH9_MOUSE Myosin-9 OS=Mus musculus OX=10090 GN=Myh9 PE=1 SV=4	SM[+16]EAEMIQLQEELAAAER	4.31298	0.00148014	0.0142787	117
Q8VDD5	MYH9_MOUSE Myosin-9 OS=Mus musculus OX=10090 GN=Myh9 PE=1 SV=4	VAEFTTNLM[+16]EEEEK	3.61089	0.00149876	0.0142787	117
Q8VDD5	MYH9_MOUSE Myosin-9 OS=Mus musculus OX=10090 GN=Myh9 PE=1 SV=4	KVEAQLQELQVK	3.28514	0.0015724	0.0142787	117
Q8VDD5	MYH9_MOUSE Myosin-9 OS=Mus musculus OX=10090 GN=Myh9 PE=1 SV=4	EDQSILC[+57]TGESGAGK	4.49083	0.00157317	0.0142787	117
Q8VDD5	MYH9_MOUSE Myosin-9 OS=Mus musculus OX=10090 GN=Myh9 PE=1 SV=4	ALELDSNLYR	4.10642	0.00164258	0.0142787	117
Q8VDD5	MYH9_MOUSE Myosin-9 OS=Mus musculus OX=10090 GN=Myh9 PE=1 SV=4	VISGVLQLGNIAFK	4.55637	0.0016431	0.0142787	117
Q8VDD5	MYH9_MOUSE Myosin-9 OS=Mus musculus OX=10090 GN=Myh9 PE=1 SV=4	LEVNLQAM[+16]K	3.98317	0.00169953	0.0142787	117
Q8VDD5	MYH9_MOUSE Myosin-9 OS=Mus musculus OX=10090 GN=Myh9 PE=1 SV=4	NC[+57]AAYLR	4.65461	0.00170069	0.0142787	117
Q8VDD5	MYH9_MOUSE Myosin-9 OS=Mus musculus OX=10090 GN=Myh9 PE=1 SV=4	FDQLLAEEK	3.64709	0.0017219	0.0142787	117
Q8VDD5	MYH9_MOUSE Myosin-9 OS=Mus musculus OX=10090 GN=Myh9 PE=1 SV=4	VEDM[+16]AELTC[+57]LNEASVLHNLK	2.8669	0.00173769	0.0142787	117
Q8VDD5	MYH9_MOUSE Myosin-9 OS=Mus musculus OX=10090 GN=Myh9 PE=1 SV=4	NTNPNFVR	4.40612	0.00176174	0.0142787	117
Q8VDD5	MYH9_MOUSE Myosin-9 OS=Mus musculus OX=10090 GN=Myh9 PE=1 SV=4	MQQNIQELEEQLEEEESAR	4.92607	0.00176856	0.0142787	117
Q8VDD5	MYH9_MOUSE Myosin-9 OS=Mus musculus OX=10090 GN=Myh9 PE=1 SV=4	ALEQQVEEM[+16]K	3.39339	0.00178117	0.0142787	117
Q8VDD5	MYH9_MOUSE Myosin-9 OS=Mus musculus OX=10090 GN=Myh9 PE=1 SV=4	HSQAVEELADQLEQTKR	4.67135	0.00178805	0.0142787	117
Q8VDD5	MYH9_MOUSE Myosin-9 OS=Mus musculus OX=10090 GN=Myh9 PE=1 SV=4	QTLENERGELANEVK	5.95484	0.00179234	0.0142787	117
Q8VDD5	MYH9_MOUSE Myosin-9 OS=Mus musculus OX=10090 GN=Myh9 PE=1 SV=4	DVLLQVEDERR	4.83835	0.00183419	0.0142787	117
Q8VDD5	MYH9_MOUSE Myosin-9 OS=Mus musculus OX=10090 GN=Myh9 PE=1 SV=4	C[+57]NGVLEGIR	3.9952	0.00185605	0.0142787	117
Q8VDD5	MYH9_MOUSE Myosin-9 OS=Mus musculus OX=10090 GN=Myh9 PE=1 SV=4	VIQYLAHVASSHK	4.57273	0.00185832	0.0142787	117
Q8VDD5	MYH9_MOUSE Myosin-9 OS=Mus musculus OX=10090 GN=Myh9 PE=1 SV=4	KANLQIDQINTDLNLER	4.51961	0.00186995	0.0142787	117
Q8VDD5	MYH9_MOUSE Myosin-9 OS=Mus musculus OX=10090 GN=Myh9 PE=1 SV=4	IAQLEEELEEEQGNTELINDR	4.47396	0.00189457	0.0142787	117
Q8VDD5	MYH9_MOUSE Myosin-9 OS=Mus musculus OX=10090 GN=Myh9 PE=1 SV=4	GDLPFVVTR	3.45985	0.00190116	0.0142787	117
Q8VDD5	MYH9_MOUSE Myosin-9 OS=Mus musculus OX=10090 GN=Myh9 PE=1 SV=4	QLEEAEEEAQR	3.97392	0.00193225	0.0142787	117
Q8VDD5	MYH9_MOUSE Myosin-9 OS=Mus musculus OX=10090 GN=Myh9 PE=1 SV=4	YEILTPNSIPK	4.46775	0.00195634	0.0142787	117
Q8VDD5	MYH9_MOUSE Myosin-9 OS=Mus musculus OX=10090 GN=Myh9 PE=1 SV=4	ITDVIIGFQAC[+57]C[+57]R	4.7935	0.00199461	0.0142787	117
Q8VDD5	MYH9_MOUSE Myosin-9 OS=Mus musculus OX=10090 GN=Myh9 PE=1 SV=4	KQELEEIC[+57]HDLEAR	4.59455	0.00204148	0.0142787	117
Q8VDD5	MYH9_MOUSE Myosin-9 OS=Mus musculus OX=10090 GN=Myh9 PE=1 SV=4	ELETQISELQEDLESER	4.44593	0.00205616	0.0142787	117
Q8VDD5	MYH9_MOUSE Myosin-9 OS=Mus musculus OX=10090 GN=Myh9 PE=1 SV=4	NLPIYSEEIVEM[+16]YK	4.36481	0.00205682	0.0142787	117
Q8VDD5	MYH9_MOUSE Myosin-9 OS=Mus musculus OX=10090 GN=Myh9 PE=1 SV=4	TELEDTLDSTAAQQELR	5.83618	0.00211955	0.0142787	117
Q8VDD5	MYH9_MOUSE Myosin-9 OS=Mus musculus OX=10090 GN=Myh9 PE=1 SV=4	NFINNPLAQADWAAK	4.76034	0.00213201	0.0142787	117
Q8VDD5	MYH9_MOUSE Myosin-9 OS=Mus musculus OX=10090 GN=Myh9 PE=1 SV=4	HEAMITDLEER	4.77899	0.00214712	0.0142787	117
Q8VDD5	MYH9_MOUSE Myosin-9 OS=Mus musculus OX=10090 GN=Myh9 PE=1 SV=4	TDLLLEPYNK	4.04909	0.00218947	0.0142787	117
Q8VDD5	MYH9_MOUSE Myosin-9 OS=Mus musculus OX=10090 GN=Myh9 PE=1 SV=4	IAQLEEQLDNETK	4.09109	0.00222482	0.0142787	117
Q8VDD5	MYH9_MOUSE Myosin-9 OS=Mus musculus OX=10090 GN=Myh9 PE=1 SV=4	EQADFAIEALAK	4.14949	0.00222981	0.0142787	117
Q8VDD5	MYH9_MOUSE Myosin-9 OS=Mus musculus OX=10090 GN=Myh9 PE=1 SV=4	IRELETQISELQEDLESER	5.58652	0.00223656	0.0142787	117
Q8VDD5	MYH9_MOUSE Myosin-9 OS=Mus musculus OX=10090 GN=Myh9 PE=1 SV=4	TQLEELEDELQATEDAK	4.5681	0.00232009	0.0142787	117
Q8VDD5	MYH9_MOUSE Myosin-9 OS=Mus musculus OX=10090 GN=Myh9 PE=1 SV=4	IIGLDQVAGMSETALPGAFK	4.99771	0.00232186	0.0142787	117
Q8VDD5	MYH9_MOUSE Myosin-9 OS=Mus musculus OX=10090 GN=Myh9 PE=1 SV=4	C[+57]QYLQAEK	3.9713	0.00234402	0.0142787	117
Q8VDD5	MYH9_MOUSE Myosin-9 OS=Mus musculus OX=10090 GN=Myh9 PE=1 SV=4	RKLEGDSTDLSDQIAELQAQIAELK	5.16626	0.00240744	0.0142787	117
Q8VDD5	MYH9_MOUSE Myosin-9 OS=Mus musculus OX=10090 GN=Myh9 PE=1 SV=4	KEEELQAALAR	3.80708	0.00244698	0.0142787	117
Q8VDD5	MYH9_MOUSE Myosin-9 OS=Mus musculus OX=10090 GN=Myh9 PE=1 SV=4	ANLQIDQINTDLNLER	4.39553	0.00244999	0.0142787	117
Q8VDD5	MYH9_MOUSE Myosin-9 OS=Mus musculus OX=10090 GN=Myh9 PE=1 SV=4	VAAYDKLEK	4.24603	0.00247462	0.0142787	117
Q8VDD5	MYH9_MOUSE Myosin-9 OS=Mus musculus OX=10090 GN=Myh9 PE=1 SV=4	LQVELDSVTGLLSQSDSK	4.40078	0.00249095	0.0142787	117
Q8VDD5	MYH9_MOUSE Myosin-9 OS=Mus musculus OX=10090 GN=Myh9 PE=1 SV=4	NKHEAMITDLEER	4.2598	0.00259188	0.0142787	117
Q8VDD5	MYH9_MOUSE Myosin-9 OS=Mus musculus OX=10090 GN=Myh9 PE=1 SV=4	GALALEEKR	4.65184	0.00263794	0.0142787	117
Q8VDD5	MYH9_MOUSE Myosin-9 OS=Mus musculus OX=10090 GN=Myh9 PE=1 SV=4	HEDELLAK	4.0898	0.00266539	0.0142787	117
Q8VDD5	MYH9_MOUSE Myosin-9 OS=Mus musculus OX=10090 GN=Myh9 PE=1 SV=4	HSQAVEELADQLEQTK	4.64037	0.00272135	0.0142787	117
Q8VDD5	MYH9_MOUSE Myosin-9 OS=Mus musculus OX=10090 GN=Myh9 PE=1 SV=4	AGVLAHLEEER	5.22319	0.00275886	0.0142787	117
Q8VDD5	MYH9_MOUSE Myosin-9 OS=Mus musculus OX=10090 GN=Myh9 PE=1 SV=4	LDPHLVLDQLR	5.043	0.00292574	0.0142787	117
Q8VDD5	MYH9_MOUSE Myosin-9 OS=Mus musculus OX=10090 GN=Myh9 PE=1 SV=4	VEAQLQELQVK	3.79038	0.00301099	0.0142787	117
Q8VDD5	MYH9_MOUSE Myosin-9 OS=Mus musculus OX=10090 GN=Myh9 PE=1 SV=4	MEDGVGC[+57]LETAEEAK	4.88591	0.0030879	0.0142787	117
Q8VDD5	MYH9_MOUSE Myosin-9 OS=Mus musculus OX=10090 GN=Myh9 PE=1 SV=4	LEGDSTDLSDQIAELQAQIAELK	6.20763	0.00308874	0.0142787	117
Q8VDD5	MYH9_MOUSE Myosin-9 OS=Mus musculus OX=10090 GN=Myh9 PE=1 SV=4	ADEWLM[+16]K	5.02426	0.0031141	0.0142787	117
Q8VDD5	MYH9_MOUSE Myosin-9 OS=Mus musculus OX=10090 GN=Myh9 PE=1 SV=4	SMEAEMIQLQEELAAAER	5.52813	0.00316456	0.0142787	117
Q8VDD5	MYH9_MOUSE Myosin-9 OS=Mus musculus OX=10090 GN=Myh9 PE=1 SV=4	LTEMETM[+16]QSQLMAEK	4.78423	0.00317192	0.0142787	117
Q8VDD5	MYH9_MOUSE Myosin-9 OS=Mus musculus OX=10090 GN=Myh9 PE=1 SV=4	KFDQLLAEEK	3.98234	0.0031731	0.0142787	117
Q8VDD5	MYH9_MOUSE Myosin-9 OS=Mus musculus OX=10090 GN=Myh9 PE=1 SV=4	VAEFTTNLMEEEEK	4.98258	0.00324202	0.0142787	117
Q8VDD5	MYH9_MOUSE Myosin-9 OS=Mus musculus OX=10090 GN=Myh9 PE=1 SV=4	NAEQFKDQADK	4.73615	0.00344378	0.0143516	117
Q8VDD5	MYH9_MOUSE Myosin-9 OS=Mus musculus OX=10090 GN=Myh9 PE=1 SV=4	NLPIYSEEIVEMYK	5.25473	0.00351441	0.0144147	117
Q8VDD5	MYH9_MOUSE Myosin-9 OS=Mus musculus OX=10090 GN=Myh9 PE=1 SV=4	NTDQASM[+16]PDNTAAQK	4.38036	0.00355603	0.0144748	117
Q8VDD5	MYH9_MOUSE Myosin-9 OS=Mus musculus OX=10090 GN=Myh9 PE=1 SV=4	VSHLLGINVTDFTR	5.00198	0.00360495	0.0145454	117
Q8VDD5	MYH9_MOUSE Myosin-9 OS=Mus musculus OX=10090 GN=Myh9 PE=1 SV=4	VVFQEFR	3.79973	0.00366065	0.0145914	117
Q8VDD5	MYH9_MOUSE Myosin-9 OS=Mus musculus OX=10090 GN=Myh9 PE=1 SV=4	ADFC[+57]IIHYAGK	4.98872	0.00381697	0.0147222	117
Q8VDD5	MYH9_MOUSE Myosin-9 OS=Mus musculus OX=10090 GN=Myh9 PE=1 SV=4	KLVWVPSSK	3.51511	0.00385187	0.0147229	117
Q8VDD5	MYH9_MOUSE Myosin-9 OS=Mus musculus OX=10090 GN=Myh9 PE=1 SV=4	LQEMESAVK	4.4305	0.00392931	0.0147408	117
Q8VDD5	MYH9_MOUSE Myosin-9 OS=Mus musculus OX=10090 GN=Myh9 PE=1 SV=4	KLEEDQIIMEDQNC[+57]K	4.34867	0.00397035	0.01478	117
Q8VDD5	MYH9_MOUSE Myosin-9 OS=Mus musculus OX=10090 GN=Myh9 PE=1 SV=4	DLQGRDEQSEEK	6.37384	0.00403547	0.0148102	117
Q8VDD5	MYH9_MOUSE Myosin-9 OS=Mus musculus OX=10090 GN=Myh9 PE=1 SV=4	DVLLQVEDER	2.71442	0.00404997	0.0148102	117
Q8VDD5	MYH9_MOUSE Myosin-9 OS=Mus musculus OX=10090 GN=Myh9 PE=1 SV=4	EMEAELEDER	4.78484	0.00405984	0.0148102	117
Q8VDD5	MYH9_MOUSE Myosin-9 OS=Mus musculus OX=10090 GN=Myh9 PE=1 SV=4	ALEQQVEEMKTQLEELEDELQATEDAK	8.78598	0.00408492	0.0148102	117
Q8VDD5	MYH9_MOUSE Myosin-9 OS=Mus musculus OX=10090 GN=Myh9 PE=1 SV=4	LQQLFNHTM[+16]FILEQEEYQR	5.08448	0.004136	0.0148479	117
Q8VDD5	MYH9_MOUSE Myosin-9 OS=Mus musculus OX=10090 GN=Myh9 PE=1 SV=4	KM[+16]EDGVGC[+57]LETAEEAKR	4.80621	0.0041596	0.0148604	117
Q8VDD5	MYH9_MOUSE Myosin-9 OS=Mus musculus OX=10090 GN=Myh9 PE=1 SV=4	ELEDATETADAMNR	3.84609	0.00419549	0.0148735	117
Q8VDD5	MYH9_MOUSE Myosin-9 OS=Mus musculus OX=10090 GN=Myh9 PE=1 SV=4	KMQQNIQELEEQLEEEESAR	4.39767	0.00434312	0.0150149	117
Q8VDD5	MYH9_MOUSE Myosin-9 OS=Mus musculus OX=10090 GN=Myh9 PE=1 SV=4	RGDLPFVVTR	4.09606	0.00489953	0.015485	117
Q8VDD5	MYH9_MOUSE Myosin-9 OS=Mus musculus OX=10090 GN=Myh9 PE=1 SV=4	THEAQIQEMR	5.12432	0.00493184	0.015485	117
Q8VDD5	MYH9_MOUSE Myosin-9 OS=Mus musculus OX=10090 GN=Myh9 PE=1 SV=4	ALEEAMEQK	3.63117	0.00531858	0.0157667	117
Q8VDD5	MYH9_MOUSE Myosin-9 OS=Mus musculus OX=10090 GN=Myh9 PE=1 SV=4	EQLEEEEEAKR	4.3475	0.00544153	0.0158175	117
Q8VDD5	MYH9_MOUSE Myosin-9 OS=Mus musculus OX=10090 GN=Myh9 PE=1 SV=4	NGFEPASLKEEVGEEAIVELVENGK	5.35032	0.00596805	0.0163548	117
Q8VDD5	MYH9_MOUSE Myosin-9 OS=Mus musculus OX=10090 GN=Myh9 PE=1 SV=4	VEEEEER	4.66391	0.00673043	0.0171722	117
Q8VDD5	MYH9_MOUSE Myosin-9 OS=Mus musculus OX=10090 GN=Myh9 PE=1 SV=4	QAC[+57]VLMIK	4.39253	0.00676018	0.0172	117
Q8VDD5	MYH9_MOUSE Myosin-9 OS=Mus musculus OX=10090 GN=Myh9 PE=1 SV=4	LEEDQIIMEDQNC[+57]K	4.46438	0.00679643	0.0172298	117
Q8VDD5	MYH9_MOUSE Myosin-9 OS=Mus musculus OX=10090 GN=Myh9 PE=1 SV=4	GTGDC[+57]SDEEVDGKADGADAK	4.86314	0.00689165	0.0173833	117
Q8VDD5	MYH9_MOUSE Myosin-9 OS=Mus musculus OX=10090 GN=Myh9 PE=1 SV=4	NTDQASMPDNTAAQK	2.65872	0.00704926	0.0175177	117
Q8VDD5	MYH9_MOUSE Myosin-9 OS=Mus musculus OX=10090 GN=Myh9 PE=1 SV=4	LTEMETMQSQLM[+16]AEK	4.50865	0.00708357	0.0175383	117
Q8VDD5	MYH9_MOUSE Myosin-9 OS=Mus musculus OX=10090 GN=Myh9 PE=1 SV=4	SMEAEM[+16]IQLQEELAAAER	4.3361	0.00710984	0.0175836	117
Q8VDD5	MYH9_MOUSE Myosin-9 OS=Mus musculus OX=10090 GN=Myh9 PE=1 SV=4	YLYVDKNFINNPLAQADWAAK	5.465	0.00714	0.0176094	117
Q8VDD5	MYH9_MOUSE Myosin-9 OS=Mus musculus OX=10090 GN=Myh9 PE=1 SV=4	TFHIFYYLLSGAGEHLK	6.13786	0.00742403	0.0178979	117
Q8VDD5	MYH9_MOUSE Myosin-9 OS=Mus musculus OX=10090 GN=Myh9 PE=1 SV=4	SMM[+16]QDREDQSILC[+57]TGESGAGK	6.30123	0.00762524	0.0180656	117
Q8VDD5	MYH9_MOUSE Myosin-9 OS=Mus musculus OX=10090 GN=Myh9 PE=1 SV=4	RQLEEAEEEAQR	7.02495	0.00797318	0.0183119	117
Q8VDD5	MYH9_MOUSE Myosin-9 OS=Mus musculus OX=10090 GN=Myh9 PE=1 SV=4	SMMQDREDQSILC[+57]TGESGAGK	4.95964	0.00924702	0.0198447	117
Q8VDD5	MYH9_MOUSE Myosin-9 OS=Mus musculus OX=10090 GN=Myh9 PE=1 SV=4	LQQLFNHTMFILEQEEYQR	7.24843	0.00995369	0.0206373	117
Q8VDD5	MYH9_MOUSE Myosin-9 OS=Mus musculus OX=10090 GN=Myh9 PE=1 SV=4	SM[+16]EAEM[+16]IQLQEELAAAER	1.46208	0.0100445	0.0206373	117
Q8VDD5	MYH9_MOUSE Myosin-9 OS=Mus musculus OX=10090 GN=Myh9 PE=1 SV=4	KLEGDSTDLSDQIAELQAQIAELK	6.0429	0.0124324	0.0231491	117
Q8VDD5	MYH9_MOUSE Myosin-9 OS=Mus musculus OX=10090 GN=Myh9 PE=1 SV=4	ADEWLMK	4.67083	0.0162107	0.0272686	117
Q8VDD5	MYH9_MOUSE Myosin-9 OS=Mus musculus OX=10090 GN=Myh9 PE=1 SV=4	ALEQQVEEMK	1.81976	0.0167727	0.0279441	117
Q7TQI3	OTUB1_MOUSE Ubiquitin thioesterase OTUB1 OS=Mus musculus OX=10090 GN=Otub1 PE=1 SV=2	AFGFSHLEALLDDSKELQR	2.461	0.0191629	0.0305692	117
P67984	RL22_MOUSE 60S ribosomal protein L22 OS=Mus musculus OX=10090 GN=Rpl22 PE=1 SV=2	AGNLGGGVVTIER	3.01347	0.0201576	0.0318125	117
P62754	RS6_MOUSE 40S ribosomal protein S6 OS=Mus musculus OX=10090 GN=Rps6 PE=1 SV=1	GC[+57]IVDANLSVLNLVIVK	2.29716	0.0202335	0.0318125	117
Q9Z1B3	PLCB1_MOUSE 1-phosphatidylinositol 4,5-bisphosphate phosphodiesterase beta-1 OS=Mus musculus OX=10090 GN=Plcb1 PE=1 SV=2	LNEILYPPLKQEQVQVLIEK	5.4714	0.0226505	0.0347054	117
Q91ZU6	DYST_MOUSE Dystonin OS=Mus musculus OX=10090 GN=Dst PE=1 SV=2	VGGGWMALDEFLVK	4.14127	0.0237263	0.0358086	117
O08709	PRDX6_MOUSE Peroxiredoxin-6 OS=Mus musculus OX=10090 GN=Prdx6 PE=1 SV=3	DINAYNGETPTEK	5.54001	0.0295028	0.041979	117
Q99104	MYO5A_MOUSE Unconventional myosin-Va OS=Mus musculus OX=10090 GN=Myo5a PE=1 SV=2	M[+16]LPELFQDDEK	4.10627	0.0013404	0.0142787	98
Q99104	MYO5A_MOUSE Unconventional myosin-Va OS=Mus musculus OX=10090 GN=Myo5a PE=1 SV=2	GEIQSLKEENNR	4.22038	0.00153803	0.0142787	98
Q99104	MYO5A_MOUSE Unconventional myosin-Va OS=Mus musculus OX=10090 GN=Myo5a PE=1 SV=2	TDDDAEAIC[+57]SM[+16]C[+57]NALTTAQIVK	5.61628	0.0017622	0.0142787	98
Q99104	MYO5A_MOUSE Unconventional myosin-Va OS=Mus musculus OX=10090 GN=Myo5a PE=1 SV=2	QYSGEEGFM[+16]K	4.96257	0.00183354	0.0142787	98
Q99104	MYO5A_MOUSE Unconventional myosin-Va OS=Mus musculus OX=10090 GN=Myo5a PE=1 SV=2	LGILDLLDEEC[+57]KM[+16]PK	4.78639	0.00198246	0.0142787	98
Q99104	MYO5A_MOUSE Unconventional myosin-Va OS=Mus musculus OX=10090 GN=Myo5a PE=1 SV=2	TSSIADEGTYTLDSILR	4.73429	0.00222243	0.0142787	98
Q99104	MYO5A_MOUSE Unconventional myosin-Va OS=Mus musculus OX=10090 GN=Myo5a PE=1 SV=2	AAITVQR	4.69067	0.00230278	0.0142787	98
Q99104	MYO5A_MOUSE Unconventional myosin-Va OS=Mus musculus OX=10090 GN=Myo5a PE=1 SV=2	VPLDMSLFLK	5.51707	0.00230305	0.0142787	98
Q99104	MYO5A_MOUSE Unconventional myosin-Va OS=Mus musculus OX=10090 GN=Myo5a PE=1 SV=2	ETLEPLIQAAQLLQVK	4.76517	0.00245846	0.0142787	98
Q99104	MYO5A_MOUSE Unconventional myosin-Va OS=Mus musculus OX=10090 GN=Myo5a PE=1 SV=2	QGGSPM[+16]IEGVDDAK	3.94393	0.00260659	0.0142787	98
Q99104	MYO5A_MOUSE Unconventional myosin-Va OS=Mus musculus OX=10090 GN=Myo5a PE=1 SV=2	NTM[+16]TDSTILLEDVQK	2.56437	0.00264014	0.0142787	98
Q99104	MYO5A_MOUSE Unconventional myosin-Va OS=Mus musculus OX=10090 GN=Myo5a PE=1 SV=2	LLESQLQSQK	4.26972	0.00275769	0.0142787	98
Q99104	MYO5A_MOUSE Unconventional myosin-Va OS=Mus musculus OX=10090 GN=Myo5a PE=1 SV=2	QAC[+57]TLLGISESYQM[+16]GIFR	5.86834	0.00277947	0.0142787	98
Q99104	MYO5A_MOUSE Unconventional myosin-Va OS=Mus musculus OX=10090 GN=Myo5a PE=1 SV=2	EQIPWTLIDFYDNQPC[+57]INLIESK	8.73362	0.00281693	0.0142787	98
Q99104	MYO5A_MOUSE Unconventional myosin-Va OS=Mus musculus OX=10090 GN=Myo5a PE=1 SV=2	AISPTSATSSGR	4.62551	0.00285907	0.0142787	98
Q99104	MYO5A_MOUSE Unconventional myosin-Va OS=Mus musculus OX=10090 GN=Myo5a PE=1 SV=2	QGGSPMIEGVDDAK	2.98622	0.00287858	0.0142787	98
Q99104	MYO5A_MOUSE Unconventional myosin-Va OS=Mus musculus OX=10090 GN=Myo5a PE=1 SV=2	DDKNTM[+16]TDSTILLEDVQK	4.00771	0.002968	0.0142787	98
Q99104	MYO5A_MOUSE Unconventional myosin-Va OS=Mus musculus OX=10090 GN=Myo5a PE=1 SV=2	KLATATETYIKPISK	4.47195	0.00306415	0.0142787	98
Q99104	MYO5A_MOUSE Unconventional myosin-Va OS=Mus musculus OX=10090 GN=Myo5a PE=1 SV=2	SHENEAEALR	3.8953	0.00307953	0.0142787	98
Q99104	MYO5A_MOUSE Unconventional myosin-Va OS=Mus musculus OX=10090 GN=Myo5a PE=1 SV=2	FPFTFDEK	5.01205	0.00350521	0.0144147	98
Q99104	MYO5A_MOUSE Unconventional myosin-Va OS=Mus musculus OX=10090 GN=Myo5a PE=1 SV=2	YNVSQLEEWLR	5.551	0.00351757	0.0144163	98
Q99104	MYO5A_MOUSE Unconventional myosin-Va OS=Mus musculus OX=10090 GN=Myo5a PE=1 SV=2	NQSIIVSGESGAGK	4.461	0.00377515	0.0147222	98
Q99104	MYO5A_MOUSE Unconventional myosin-Va OS=Mus musculus OX=10090 GN=Myo5a PE=1 SV=2	NKDTVFEEQIK	4.45643	0.00379145	0.0147222	98
Q99104	MYO5A_MOUSE Unconventional myosin-Va OS=Mus musculus OX=10090 GN=Myo5a PE=1 SV=2	SAPEVTAPGAPAYR	4.89145	0.00384054	0.0147222	98
Q99104	MYO5A_MOUSE Unconventional myosin-Va OS=Mus musculus OX=10090 GN=Myo5a PE=1 SV=2	IGELEVGQM[+16]ENISPGQIIDEPIRPVNIPR	6.21264	0.00390047	0.0147408	98
Q99104	MYO5A_MOUSE Unconventional myosin-Va OS=Mus musculus OX=10090 GN=Myo5a PE=1 SV=2	DFQGMLEYK	1.05265	0.00394412	0.0147414	98
Q99104	MYO5A_MOUSE Unconventional myosin-Va OS=Mus musculus OX=10090 GN=Myo5a PE=1 SV=2	TDSTHSSNESEYTFSSEFAETEDIAPR	5.71206	0.0040699	0.0148102	98
Q99104	MYO5A_MOUSE Unconventional myosin-Va OS=Mus musculus OX=10090 GN=Myo5a PE=1 SV=2	VWIPDPEEVWK	4.48007	0.0040766	0.0148102	98
Q99104	MYO5A_MOUSE Unconventional myosin-Va OS=Mus musculus OX=10090 GN=Myo5a PE=1 SV=2	ISAAGFPSR	4.32803	0.00412853	0.0148357	98
Q99104	MYO5A_MOUSE Unconventional myosin-Va OS=Mus musculus OX=10090 GN=Myo5a PE=1 SV=2	IEASLQHEITR	4.79852	0.00425522	0.0149565	98
Q99104	MYO5A_MOUSE Unconventional myosin-Va OS=Mus musculus OX=10090 GN=Myo5a PE=1 SV=2	GTDDTWAQK	3.88419	0.00455475	0.0152245	98
Q99104	MYO5A_MOUSE Unconventional myosin-Va OS=Mus musculus OX=10090 GN=Myo5a PE=1 SV=2	AGQVAYLEK	4.56951	0.00472231	0.0153495	98
Q99104	MYO5A_MOUSE Unconventional myosin-Va OS=Mus musculus OX=10090 GN=Myo5a PE=1 SV=2	DSPQLLMDAK	3.54403	0.00479424	0.0153998	98
Q99104	MYO5A_MOUSE Unconventional myosin-Va OS=Mus musculus OX=10090 GN=Myo5a PE=1 SV=2	IGELEVGQMENISPGQIIDEPIRPVNIPR	6.7222	0.00496243	0.0155014	98
Q99104	MYO5A_MOUSE Unconventional myosin-Va OS=Mus musculus OX=10090 GN=Myo5a PE=1 SV=2	KEEVLILR	4.47862	0.00504714	0.0155344	98
Q99104	MYO5A_MOUSE Unconventional myosin-Va OS=Mus musculus OX=10090 GN=Myo5a PE=1 SV=2	HADYLNDDQK	5.04243	0.00512483	0.0155395	98
Q99104	MYO5A_MOUSE Unconventional myosin-Va OS=Mus musculus OX=10090 GN=Myo5a PE=1 SV=2	SLLTSTINSIKK	5.85852	0.00532937	0.0157667	98
Q99104	MYO5A_MOUSE Unconventional myosin-Va OS=Mus musculus OX=10090 GN=Myo5a PE=1 SV=2	YQNLLNEFSR	4.81065	0.00535198	0.0157667	98
Q99104	MYO5A_MOUSE Unconventional myosin-Va OS=Mus musculus OX=10090 GN=Myo5a PE=1 SV=2	LGILDLLDEEC[+57]KMPK	5.93468	0.00540334	0.015793	98
Q99104	MYO5A_MOUSE Unconventional myosin-Va OS=Mus musculus OX=10090 GN=Myo5a PE=1 SV=2	LILDKDKYQFGK	3.06397	0.00543492	0.0158175	98
Q99104	MYO5A_MOUSE Unconventional myosin-Va OS=Mus musculus OX=10090 GN=Myo5a PE=1 SV=2	GVAVNLIPGLPAYILFM[+16]C[+57]VR	8.96166	0.00545657	0.0158449	98
Q99104	MYO5A_MOUSE Unconventional myosin-Va OS=Mus musculus OX=10090 GN=Myo5a PE=1 SV=2	QAC[+57]TLLGISESYQMGIFR	4.0674	0.00547822	0.0158604	98
Q99104	MYO5A_MOUSE Unconventional myosin-Va OS=Mus musculus OX=10090 GN=Myo5a PE=1 SV=2	LATATETYIKPISK	6.88445	0.00561928	0.016008	98
Q99104	MYO5A_MOUSE Unconventional myosin-Va OS=Mus musculus OX=10090 GN=Myo5a PE=1 SV=2	GAELEYESLK	2.76389	0.00569428	0.0160669	98
Q99104	MYO5A_MOUSE Unconventional myosin-Va OS=Mus musculus OX=10090 GN=Myo5a PE=1 SV=2	TDDDAEAIC[+57]SMC[+57]NALTTAQIVK	5.7124	0.00585632	0.0162544	98
Q99104	MYO5A_MOUSE Unconventional myosin-Va OS=Mus musculus OX=10090 GN=Myo5a PE=1 SV=2	VVFQAEEER	3.50009	0.00588076	0.0162544	98
Q99104	MYO5A_MOUSE Unconventional myosin-Va OS=Mus musculus OX=10090 GN=Myo5a PE=1 SV=2	EM[+16]TETM[+16]ER	4.26703	0.0059372	0.0163199	98
Q99104	MYO5A_MOUSE Unconventional myosin-Va OS=Mus musculus OX=10090 GN=Myo5a PE=1 SV=2	YFATVSGSASEANVEEK	5.23436	0.00598449	0.0163623	98
Q99104	MYO5A_MOUSE Unconventional myosin-Va OS=Mus musculus OX=10090 GN=Myo5a PE=1 SV=2	GEIAQAYIGLK	4.56401	0.00639622	0.0168656	98
Q99104	MYO5A_MOUSE Unconventional myosin-Va OS=Mus musculus OX=10090 GN=Myo5a PE=1 SV=2	AC[+57]GVLETIR	3.42899	0.00641098	0.016882	98
Q99104	MYO5A_MOUSE Unconventional myosin-Va OS=Mus musculus OX=10090 GN=Myo5a PE=1 SV=2	SLLTSTINSIK	4.94365	0.00645531	0.0169839	98
Q99104	MYO5A_MOUSE Unconventional myosin-Va OS=Mus musculus OX=10090 GN=Myo5a PE=1 SV=2	VLSLQEEIAK	4.23293	0.00673056	0.0171722	98
Q99104	MYO5A_MOUSE Unconventional myosin-Va OS=Mus musculus OX=10090 GN=Myo5a PE=1 SV=2	QETDQLVSNLKEENTLLK	4.84418	0.00705659	0.0175177	98
Q99104	MYO5A_MOUSE Unconventional myosin-Va OS=Mus musculus OX=10090 GN=Myo5a PE=1 SV=2	VEYQC[+57]EGFLEK	4.99613	0.00711332	0.0175836	98
Q99104	MYO5A_MOUSE Unconventional myosin-Va OS=Mus musculus OX=10090 GN=Myo5a PE=1 SV=2	QLELDLNDER	2.71826	0.00726041	0.0177113	98
Q99104	MYO5A_MOUSE Unconventional myosin-Va OS=Mus musculus OX=10090 GN=Myo5a PE=1 SV=2	LTNLEGVYNSETEK	4.32729	0.00761378	0.0180656	98
Q99104	MYO5A_MOUSE Unconventional myosin-Va OS=Mus musculus OX=10090 GN=Myo5a PE=1 SV=2	KVPLDM[+16]SLFLK	2.90466	0.00804031	0.0183882	98
Q99104	MYO5A_MOUSE Unconventional myosin-Va OS=Mus musculus OX=10090 GN=Myo5a PE=1 SV=2	RGDDFETVSFWLSNTC[+57]R	7.15603	0.00821362	0.0186069	98
Q99104	MYO5A_MOUSE Unconventional myosin-Va OS=Mus musculus OX=10090 GN=Myo5a PE=1 SV=2	AIVYLQC[+57]C[+57]FR	4.5944	0.00831524	0.0187429	98
Q99104	MYO5A_MOUSE Unconventional myosin-Va OS=Mus musculus OX=10090 GN=Myo5a PE=1 SV=2	MLPELFQDDEK	4.68392	0.00833725	0.0187504	98
Q99104	MYO5A_MOUSE Unconventional myosin-Va OS=Mus musculus OX=10090 GN=Myo5a PE=1 SV=2	VLNLYTPVNEFEER	5.44821	0.00837838	0.0187841	98
Q99104	MYO5A_MOUSE Unconventional myosin-Va OS=Mus musculus OX=10090 GN=Myo5a PE=1 SV=2	DKGEIAQAYIGLK	3.87097	0.00838842	0.0187951	98
Q99104	MYO5A_MOUSE Unconventional myosin-Va OS=Mus musculus OX=10090 GN=Myo5a PE=1 SV=2	YIEIGFDK	5.55479	0.00847809	0.0188673	98
Q99104	MYO5A_MOUSE Unconventional myosin-Va OS=Mus musculus OX=10090 GN=Myo5a PE=1 SV=2	LLESQLQSQKR	3.04693	0.00856428	0.0189702	98
Q99104	MYO5A_MOUSE Unconventional myosin-Va OS=Mus musculus OX=10090 GN=Myo5a PE=1 SV=2	VLM[+16]EQLTSVSEELDVR	4.14431	0.00886231	0.0193493	98
Q99104	MYO5A_MOUSE Unconventional myosin-Va OS=Mus musculus OX=10090 GN=Myo5a PE=1 SV=2	VLMEQLTSVSEELDVRK	4.87495	0.00920218	0.0198182	98
Q99104	MYO5A_MOUSE Unconventional myosin-Va OS=Mus musculus OX=10090 GN=Myo5a PE=1 SV=2	QLMQDELDR	4.02392	0.00920994	0.0198182	98
Q99104	MYO5A_MOUSE Unconventional myosin-Va OS=Mus musculus OX=10090 GN=Myo5a PE=1 SV=2	VSVSFIR	4.58593	0.00926897	0.0198592	98
Q99104	MYO5A_MOUSE Unconventional myosin-Va OS=Mus musculus OX=10090 GN=Myo5a PE=1 SV=2	ILAGILHLGNVGFASR	6.03967	0.009714	0.0203657	98
Q99104	MYO5A_MOUSE Unconventional myosin-Va OS=Mus musculus OX=10090 GN=Myo5a PE=1 SV=2	VLASNPIMESIGNAK	4.24135	0.00981448	0.020442	98
Q99104	MYO5A_MOUSE Unconventional myosin-Va OS=Mus musculus OX=10090 GN=Myo5a PE=1 SV=2	VLASNPIM[+16]ESIGNAK	2.45037	0.0100099	0.0206373	98
Q99104	MYO5A_MOUSE Unconventional myosin-Va OS=Mus musculus OX=10090 GN=Myo5a PE=1 SV=2	QVLSDLAIQIYQQLVR	8.86353	0.0103537	0.0210668	98
Q99104	MYO5A_MOUSE Unconventional myosin-Va OS=Mus musculus OX=10090 GN=Myo5a PE=1 SV=2	EMTETMER	5.92174	0.0105213	0.0211646	98
Q99104	MYO5A_MOUSE Unconventional myosin-Va OS=Mus musculus OX=10090 GN=Myo5a PE=1 SV=2	HFADKVEYQC[+57]EGFLEK	5.7295	0.0105516	0.0212994	98
Q99104	MYO5A_MOUSE Unconventional myosin-Va OS=Mus musculus OX=10090 GN=Myo5a PE=1 SV=2	DDKNTMTDSTILLEDVQK	4.76854	0.0107661	0.0214997	98
Q99104	MYO5A_MOUSE Unconventional myosin-Va OS=Mus musculus OX=10090 GN=Myo5a PE=1 SV=2	LGNADSFHYTK	5.16232	0.0110642	0.0218648	98
Q99104	MYO5A_MOUSE Unconventional myosin-Va OS=Mus musculus OX=10090 GN=Myo5a PE=1 SV=2	LQQQFNMHVFK	5.34947	0.0111696	0.0219465	98
Q99104	MYO5A_MOUSE Unconventional myosin-Va OS=Mus musculus OX=10090 GN=Myo5a PE=1 SV=2	LEQEEYMK	1.86924	0.0115097	0.0222822	98
Q99104	MYO5A_MOUSE Unconventional myosin-Va OS=Mus musculus OX=10090 GN=Myo5a PE=1 SV=2	GAELEYESLKR	4.20538	0.0117743	0.0226104	98
Q99104	MYO5A_MOUSE Unconventional myosin-Va OS=Mus musculus OX=10090 GN=Myo5a PE=1 SV=2	LGILDLLDEEC[+57]K	4.89825	0.0123413	0.0230965	98
Q99104	MYO5A_MOUSE Unconventional myosin-Va OS=Mus musculus OX=10090 GN=Myo5a PE=1 SV=2	VLLLHLEEGKDLEYR	4.57835	0.0124115	0.0231491	98
Q99104	MYO5A_MOUSE Unconventional myosin-Va OS=Mus musculus OX=10090 GN=Myo5a PE=1 SV=2	YKQETDQLVSNLKEENTLLK	6.05418	0.0125278	0.0232106	98
Q99104	MYO5A_MOUSE Unconventional myosin-Va OS=Mus musculus OX=10090 GN=Myo5a PE=1 SV=2	AATIVIQSYLR	5.4159	0.0130228	0.0237954	98
Q99104	MYO5A_MOUSE Unconventional myosin-Va OS=Mus musculus OX=10090 GN=Myo5a PE=1 SV=2	KVPLDMSLFLK	5.3665	0.0143468	0.0252607	98
Q99104	MYO5A_MOUSE Unconventional myosin-Va OS=Mus musculus OX=10090 GN=Myo5a PE=1 SV=2	QNEHC[+57]LTNFDLAEYR	4.86601	0.0146521	0.025695	98
Q99104	MYO5A_MOUSE Unconventional myosin-Va OS=Mus musculus OX=10090 GN=Myo5a PE=1 SV=2	NYHIFYQLC[+57]ASAK	5.82854	0.0156756	0.0268181	98
P43277	H13_MOUSE Histone H1.3 OS=Mus musculus OX=10090 GN=Hist1h1d PE=1 SV=2	SGVSLAALK	6.09309	0.0171558	0.0283579	98
Q04447	KCRB_MOUSE Creatine kinase B-type OS=Mus musculus OX=10090 GN=Ckb PE=1 SV=1	LGFSEVELVQM[+16]VVDGVK	4.01219	0.0171961	0.0283579	98
P61294	RAB6B_MOUSE Ras-related protein Rab-6B OS=Mus musculus OX=10090 GN=Rab6b PE=1 SV=1	QITIEEGEQR	3.65951	0.0178115	0.0290492	98
P14873	MAP1B_MOUSE Microtubule-associated protein 1B OS=Mus musculus OX=10090 GN=Map1b PE=1 SV=2	SIEEAC[+57]FTLQYLNK	8.17868	0.0181687	0.0294882	98
P01869	IGH1M_MOUSE Ig gamma-1 chain C region, membrane-bound form OS=Mus musculus OX=10090 GN=Ighg1 PE=1 SV=2	VNSAAFPAPIEK	7.75496	0.0182472	0.0294882	98
Q61937	NPM_MOUSE Nucleophosmin OS=Mus musculus OX=10090 GN=Npm1 PE=1 SV=1	MTDQEAIQDLWQWR	4.188	0.018863	0.0302199	98
O08539	BIN1_MOUSE Myc box-dependent-interacting protein 1 OS=Mus musculus OX=10090 GN=Bin1 PE=1 SV=1	VGFYVNTFQSIAGLEENFHK	3.79653	0.0218816	0.0338154	98
Q7TPR4	ACTN1_MOUSE Alpha-actinin-1 OS=Mus musculus OX=10090 GN=Actn1 PE=1 SV=1	GISQEQMNEFR	4.316	0.0242614	0.0364338	98
A0A0N5DKY8	A0A0N5DKY8_TRIMR Uncharacterized protein OS=Trichuris muris OX=70415 PE=4 SV=1	AFMTADLPNELIEILEK	4.01473	0.024956	0.0370636	98
Q9Z0E0	NCDN_MOUSE Neurochondrin OS=Mus musculus OX=10090 GN=Ncdn PE=1 SV=1	NDSEQFAALLLVTK	3.34824	0.0278091	0.0401565	98
P52480	KPYM_MOUSE Pyruvate kinase PKM OS=Mus musculus OX=10090 GN=Pkm PE=1 SV=4	AGKPVIC[+57]ATQMLESMIK	6.4697	0.0291747	0.0416706	98
Q99M74	KRT82_MOUSE Keratin, type II cuticular Hb2 OS=Mus musculus OX=10090 GN=Krt82 PE=1 SV=2	LAGLEEALQK	3.51797	0.0301951	0.0428127	98
Q9JMH9	MY18A_MOUSE Unconventional myosin-XVIIIa OS=Mus musculus OX=10090 GN=Myo18a PE=1 SV=2	LQQELEDKM[+16]EVEQQSR	3.84515	0.000545184	0.0142787	63
Q9JMH9	MY18A_MOUSE Unconventional myosin-XVIIIa OS=Mus musculus OX=10090 GN=Myo18a PE=1 SV=2	WQALSTLLEAFGNSPTIM[+16]NGSATR	6.59041	0.001177	0.0142787	63
Q9JMH9	MY18A_MOUSE Unconventional myosin-XVIIIa OS=Mus musculus OX=10090 GN=Myo18a PE=1 SV=2	DLALGLVPGDR	2.87295	0.00186593	0.0142787	63
Q9JMH9	MY18A_MOUSE Unconventional myosin-XVIIIa OS=Mus musculus OX=10090 GN=Myo18a PE=1 SV=2	RFDSELSQAHEETQR	5.53693	0.00205108	0.0142787	63
Q9JMH9	MY18A_MOUSE Unconventional myosin-XVIIIa OS=Mus musculus OX=10090 GN=Myo18a PE=1 SV=2	LQALQSQVEFLEQSMVDK	5.29917	0.00248151	0.0142787	63
Q9JMH9	MY18A_MOUSE Unconventional myosin-XVIIIa OS=Mus musculus OX=10090 GN=Myo18a PE=1 SV=2	LQALQSQVEFLEQSM[+16]VDK	4.26062	0.00251206	0.0142787	63
Q9JMH9	MY18A_MOUSE Unconventional myosin-XVIIIa OS=Mus musculus OX=10090 GN=Myo18a PE=1 SV=2	AVEELLESLDLEK	4.50665	0.00278874	0.0142787	63
Q9JMH9	MY18A_MOUSE Unconventional myosin-XVIIIa OS=Mus musculus OX=10090 GN=Myo18a PE=1 SV=2	NQLEESEFTC[+57]AAAVK	4.76377	0.00328928	0.0142787	63
Q9JMH9	MY18A_MOUSE Unconventional myosin-XVIIIa OS=Mus musculus OX=10090 GN=Myo18a PE=1 SV=2	VVSLEAELQDISSQESKDEASLAK	5.35927	0.00345116	0.0143516	63
Q9JMH9	MY18A_MOUSE Unconventional myosin-XVIIIa OS=Mus musculus OX=10090 GN=Myo18a PE=1 SV=2	LQQELEDKMEVEQQSR	5.542	0.00360089	0.0145454	63
Q9JMH9	MY18A_MOUSE Unconventional myosin-XVIIIa OS=Mus musculus OX=10090 GN=Myo18a PE=1 SV=2	NTGESASQLLDAETAER	5.58959	0.00382581	0.0147222	63
Q9JMH9	MY18A_MOUSE Unconventional myosin-XVIIIa OS=Mus musculus OX=10090 GN=Myo18a PE=1 SV=2	SEELSLPEGK	3.97411	0.00389482	0.0147408	63
Q9JMH9	MY18A_MOUSE Unconventional myosin-XVIIIa OS=Mus musculus OX=10090 GN=Myo18a PE=1 SV=2	DEEVEEAR	5.4462	0.00393249	0.0147408	63
Q9JMH9	MY18A_MOUSE Unconventional myosin-XVIIIa OS=Mus musculus OX=10090 GN=Myo18a PE=1 SV=2	LVEINGQNVENK	3.93011	0.00426573	0.0149683	63
Q9JMH9	MY18A_MOUSE Unconventional myosin-XVIIIa OS=Mus musculus OX=10090 GN=Myo18a PE=1 SV=2	LHLEGQQVR	6.07541	0.00429075	0.01498	63
Q9JMH9	MY18A_MOUSE Unconventional myosin-XVIIIa OS=Mus musculus OX=10090 GN=Myo18a PE=1 SV=2	MSAAELR	4.37331	0.00439344	0.0150489	63
Q9JMH9	MY18A_MOUSE Unconventional myosin-XVIIIa OS=Mus musculus OX=10090 GN=Myo18a PE=1 SV=2	TFLQELER	4.46249	0.00477048	0.0153905	63
Q9JMH9	MY18A_MOUSE Unconventional myosin-XVIIIa OS=Mus musculus OX=10090 GN=Myo18a PE=1 SV=2	GFFNLNR	4.90233	0.00485884	0.0154593	63
Q9JMH9	MY18A_MOUSE Unconventional myosin-XVIIIa OS=Mus musculus OX=10090 GN=Myo18a PE=1 SV=2	ALLADAQIMLDHLK	5.80098	0.00489444	0.0154781	63
Q9JMH9	MY18A_MOUSE Unconventional myosin-XVIIIa OS=Mus musculus OX=10090 GN=Myo18a PE=1 SV=2	LTAELQDTK	4.1134	0.00536951	0.0157667	63
Q9JMH9	MY18A_MOUSE Unconventional myosin-XVIIIa OS=Mus musculus OX=10090 GN=Myo18a PE=1 SV=2	ALLADAQIM[+16]LDHLK	2.7362	0.00540605	0.0158017	63
Q9JMH9	MY18A_MOUSE Unconventional myosin-XVIIIa OS=Mus musculus OX=10090 GN=Myo18a PE=1 SV=2	LEISNPIPIK	4.96231	0.0054214	0.0158104	63
Q9JMH9	MY18A_MOUSE Unconventional myosin-XVIIIa OS=Mus musculus OX=10090 GN=Myo18a PE=1 SV=2	LGDLQADSDESQR	5.43451	0.00563463	0.016008	63
Q9JMH9	MY18A_MOUSE Unconventional myosin-XVIIIa OS=Mus musculus OX=10090 GN=Myo18a PE=1 SV=2	QDQSIVLLGSSGSGK	5.18409	0.00576237	0.016133	63
Q9JMH9	MY18A_MOUSE Unconventional myosin-XVIIIa OS=Mus musculus OX=10090 GN=Myo18a PE=1 SV=2	QNPATQNAPR	5.44478	0.00577086	0.016151	63
Q9JMH9	MY18A_MOUSE Unconventional myosin-XVIIIa OS=Mus musculus OX=10090 GN=Myo18a PE=1 SV=2	AAEINGEVDDDDAGGEWR	4.89921	0.00584357	0.0162544	63
Q9JMH9	MY18A_MOUSE Unconventional myosin-XVIIIa OS=Mus musculus OX=10090 GN=Myo18a PE=1 SV=2	RFDVLAPHLTK	4.50204	0.00595845	0.0163374	63
Q9JMH9	MY18A_MOUSE Unconventional myosin-XVIIIa OS=Mus musculus OX=10090 GN=Myo18a PE=1 SV=2	NKDEEIQQLR	5.61205	0.00598288	0.0163623	63
Q9JMH9	MY18A_MOUSE Unconventional myosin-XVIIIa OS=Mus musculus OX=10090 GN=Myo18a PE=1 SV=2	RPTGDFGFSLR	5.79448	0.00598972	0.0163698	63
Q9JMH9	MY18A_MOUSE Unconventional myosin-XVIIIa OS=Mus musculus OX=10090 GN=Myo18a PE=1 SV=2	DGFSLASQLK	4.74034	0.00599382	0.0163698	63
Q9JMH9	MY18A_MOUSE Unconventional myosin-XVIIIa OS=Mus musculus OX=10090 GN=Myo18a PE=1 SV=2	VVSLEAELQDISSQESK	3.23202	0.00611522	0.0165812	63
Q9JMH9	MY18A_MOUSE Unconventional myosin-XVIIIa OS=Mus musculus OX=10090 GN=Myo18a PE=1 SV=2	IISNLFLGR	5.81464	0.0063151	0.0168521	63
Q9JMH9	MY18A_MOUSE Unconventional myosin-XVIIIa OS=Mus musculus OX=10090 GN=Myo18a PE=1 SV=2	LEDLASLVYLNESSVLHTLR	6.83233	0.00660234	0.017138	63
Q9JMH9	MY18A_MOUSE Unconventional myosin-XVIIIa OS=Mus musculus OX=10090 GN=Myo18a PE=1 SV=2	QGPEESGLGEGTK	4.76093	0.00665616	0.0171577	63
Q9JMH9	MY18A_MOUSE Unconventional myosin-XVIIIa OS=Mus musculus OX=10090 GN=Myo18a PE=1 SV=2	SSC[+57]C[+57]LGLSR	3.68174	0.00679378	0.0172276	63
Q9JMH9	MY18A_MOUSE Unconventional myosin-XVIIIa OS=Mus musculus OX=10090 GN=Myo18a PE=1 SV=2	LPALVPPPPPALR	5.78507	0.00688657	0.0173833	63
Q9JMH9	MY18A_MOUSE Unconventional myosin-XVIIIa OS=Mus musculus OX=10090 GN=Myo18a PE=1 SV=2	DTKEEMSELAR	4.90462	0.00717496	0.0176544	63
Q9JMH9	MY18A_MOUSE Unconventional myosin-XVIIIa OS=Mus musculus OX=10090 GN=Myo18a PE=1 SV=2	EKDM[+16]LLAEAFSLK	5.02975	0.00778827	0.0181856	63
Q9JMH9	MY18A_MOUSE Unconventional myosin-XVIIIa OS=Mus musculus OX=10090 GN=Myo18a PE=1 SV=2	YGASLLHTYAGPSLLVLSTR	5.99175	0.00911479	0.0196973	63
Q9JMH9	MY18A_MOUSE Unconventional myosin-XVIIIa OS=Mus musculus OX=10090 GN=Myo18a PE=1 SV=2	VLAISPEEQK	4.41755	0.00924159	0.0198422	63
Q9JMH9	MY18A_MOUSE Unconventional myosin-XVIIIa OS=Mus musculus OX=10090 GN=Myo18a PE=1 SV=2	LQVDALIDTIK	6.27326	0.0114618	0.0222822	63
Q9JMH9	MY18A_MOUSE Unconventional myosin-XVIIIa OS=Mus musculus OX=10090 GN=Myo18a PE=1 SV=2	VSSSSELDLPPGDPC[+57]EAGLLQLDVSLLR	7.54347	0.0124326	0.0231491	63
Q9JMH9	MY18A_MOUSE Unconventional myosin-XVIIIa OS=Mus musculus OX=10090 GN=Myo18a PE=1 SV=2	GSIILDSGHLSTASSSDDLKGEEGSFR	7.15096	0.0126861	0.0234081	63
Q9JMH9	MY18A_MOUSE Unconventional myosin-XVIIIa OS=Mus musculus OX=10090 GN=Myo18a PE=1 SV=2	VWLVHR	2.48126	0.0127518	0.0235058	63
Q9JMH9	MY18A_MOUSE Unconventional myosin-XVIIIa OS=Mus musculus OX=10090 GN=Myo18a PE=1 SV=2	VKDQEEELDEQAGSIQMLEQAK	4.25138	0.0130354	0.0237954	63
Q9JMH9	MY18A_MOUSE Unconventional myosin-XVIIIa OS=Mus musculus OX=10090 GN=Myo18a PE=1 SV=2	QMEVQLEEEYEDKQK	4.67992	0.0130569	0.0238911	63
Q9JMH9	MY18A_MOUSE Unconventional myosin-XVIIIa OS=Mus musculus OX=10090 GN=Myo18a PE=1 SV=2	EKDMLLAEAFSLK	6.19084	0.013126	0.0238911	63
Q9JMH9	MY18A_MOUSE Unconventional myosin-XVIIIa OS=Mus musculus OX=10090 GN=Myo18a PE=1 SV=2	LQVDALIDTIKR	6.05524	0.0131619	0.0239763	63
Q9JMH9	MY18A_MOUSE Unconventional myosin-XVIIIa OS=Mus musculus OX=10090 GN=Myo18a PE=1 SV=2	FSHSYLSDSDTEAK	4.84881	0.0134716	0.024286	63
Q9JMH9	MY18A_MOUSE Unconventional myosin-XVIIIa OS=Mus musculus OX=10090 GN=Myo18a PE=1 SV=2	VKLDHDGAILDVDEDDIEK	5.7194	0.013754	0.0246875	63
Q9JMH9	MY18A_MOUSE Unconventional myosin-XVIIIa OS=Mus musculus OX=10090 GN=Myo18a PE=1 SV=2	DLDIAGFTQK	2.35193	0.0148761	0.0259238	63
Q9JMH9	MY18A_MOUSE Unconventional myosin-XVIIIa OS=Mus musculus OX=10090 GN=Myo18a PE=1 SV=2	LFTTVRPLIQVQLSEEQIR	7.12818	0.0151923	0.0262731	63
Q9JMH9	MY18A_MOUSE Unconventional myosin-XVIIIa OS=Mus musculus OX=10090 GN=Myo18a PE=1 SV=2	AAYLLGC[+57]SLEELSSAIFK	8.02466	0.0154193	0.0265373	63
Q9JMH9	MY18A_MOUSE Unconventional myosin-XVIIIa OS=Mus musculus OX=10090 GN=Myo18a PE=1 SV=2	AGSATVLSGSIAGLEGGSQLALR	7.08743	0.01632	0.0274062	63
Q9JMH9	MY18A_MOUSE Unconventional myosin-XVIIIa OS=Mus musculus OX=10090 GN=Myo18a PE=1 SV=2	RAVEELLESLDLEK	2.1941	0.0168188	0.0279441	63
P17426	AP2A1_MOUSE AP-2 complex subunit alpha-1 OS=Mus musculus OX=10090 GN=Ap2a1 PE=1 SV=1	VAAQVDGGAQVQQVLNIEC[+57]LR	8.26114	0.0176104	0.0288169	63
P16546	SPTN1_MOUSE Spectrin alpha chain, non-erythrocytic 1 OS=Mus musculus OX=10090 GN=Sptan1 PE=1 SV=4	DLTSWVTEMK	5.88027	0.0204657	0.0321836	63
Q7TMM9	TBB2A_MOUSE Tubulin beta-2A chain OS=Mus musculus OX=10090 GN=Tubb2a PE=1 SV=1	RISEQFTAMFR	4.28569	0.0221852	0.0341965	63
P50518	VATE1_MOUSE V-type proton ATPase subunit E 1 OS=Mus musculus OX=10090 GN=Atp6v1e1 PE=1 SV=2	VSNTLESR	5.82584	0.0270579	0.039411	63
P05202	AATM_MOUSE Aspartate aminotransferase, mitochondrial OS=Mus musculus OX=10090 GN=Got2 PE=1 SV=1	NLDKEYLPIGGLAEFC[+57]K	6.77178	0.0272179	0.0395181	63
Q6IME9	K2C72_MOUSE Keratin, type II cytoskeletal 72 OS=Mus musculus OX=10090 GN=Krt72 PE=3 SV=1	TAAENEFVVLK	3.24964	0.0285466	0.040866	63
P51863	VA0D1_MOUSE V-type proton ATPase subunit d 1 OS=Mus musculus OX=10090 GN=Atp6v0d1 PE=1 SV=2	NIVWIAEC[+57]IAQR	4.2323	0.0321641	0.045094	63
P63038	CH60_MOUSE 60 kDa heat shock protein, mitochondrial OS=Mus musculus OX=10090 GN=Hspd1 PE=1 SV=1	ISSVQSIVPALEIANAHR	2.45892	0.0321913	0.045094	63
Q6URW6	MYH14_MOUSE Myosin-14 OS=Mus musculus OX=10090 GN=Myh14 PE=1 SV=1	RQEEEAAVLEAGEEAR	4.03033	3.23562e-05	0.0142787	61
Q6URW6	MYH14_MOUSE Myosin-14 OS=Mus musculus OX=10090 GN=Myh14 PE=1 SV=1	AAEQAASDLR	3.80304	0.000344903	0.0142787	61
Q6URW6	MYH14_MOUSE Myosin-14 OS=Mus musculus OX=10090 GN=Myh14 PE=1 SV=1	VLGLLPEEITAM[+16]LR	4.57468	0.000345755	0.0142787	61
Q6URW6	MYH14_MOUSE Myosin-14 OS=Mus musculus OX=10090 GN=Myh14 PE=1 SV=1	RLESQLQEVQGR	4.68429	0.000609973	0.0142787	61
Q6URW6	MYH14_MOUSE Myosin-14 OS=Mus musculus OX=10090 GN=Myh14 PE=1 SV=1	AEELLAQLGR	3.40275	0.000943623	0.0142787	61
Q6URW6	MYH14_MOUSE Myosin-14 OS=Mus musculus OX=10090 GN=Myh14 PE=1 SV=1	AEAELC[+57]SEAEETR	4.83381	0.00111752	0.0142787	61
Q6URW6	MYH14_MOUSE Myosin-14 OS=Mus musculus OX=10090 GN=Myh14 PE=1 SV=1	LAQAEEQLEQESR	2.63458	0.00113177	0.0142787	61
Q6URW6	MYH14_MOUSE Myosin-14 OS=Mus musculus OX=10090 GN=Myh14 PE=1 SV=1	ELQSTQAQLSEWR	1.99705	0.00131767	0.0142787	61
Q6URW6	MYH14_MOUSE Myosin-14 OS=Mus musculus OX=10090 GN=Myh14 PE=1 SV=1	AELSSLQTSR	3.46894	0.0013728	0.0142787	61
Q6URW6	MYH14_MOUSE Myosin-14 OS=Mus musculus OX=10090 GN=Myh14 PE=1 SV=1	FLTNGPSSSPGQER	5.15302	0.00140449	0.0142787	61
Q6URW6	MYH14_MOUSE Myosin-14 OS=Mus musculus OX=10090 GN=Myh14 PE=1 SV=1	AELEALLSSK	4.60944	0.00148549	0.0142787	61
Q6URW6	MYH14_MOUSE Myosin-14 OS=Mus musculus OX=10090 GN=Myh14 PE=1 SV=1	QLEEAEEEASR	5.98702	0.00162119	0.0142787	61
Q6URW6	MYH14_MOUSE Myosin-14 OS=Mus musculus OX=10090 GN=Myh14 PE=1 SV=1	VLGLLPEEITAMLR	7.31909	0.00168043	0.0142787	61
Q6URW6	MYH14_MOUSE Myosin-14 OS=Mus musculus OX=10090 GN=Myh14 PE=1 SV=1	LSQLEEELEEEQNNSELLK	5.98575	0.00169648	0.0142787	61
Q6URW6	MYH14_MOUSE Myosin-14 OS=Mus musculus OX=10090 GN=Myh14 PE=1 SV=1	LQQELDDATVDLGQQK	6.84606	0.00172145	0.0142787	61
Q6URW6	MYH14_MOUSE Myosin-14 OS=Mus musculus OX=10090 GN=Myh14 PE=1 SV=1	TPNVGGPGGPQVEWTAR	5.677	0.00175255	0.0142787	61
Q6URW6	MYH14_MOUSE Myosin-14 OS=Mus musculus OX=10090 GN=Myh14 PE=1 SV=1	VGEEEEC[+57]SR	6.1373	0.0017892	0.0142787	61
Q6URW6	MYH14_MOUSE Myosin-14 OS=Mus musculus OX=10090 GN=Myh14 PE=1 SV=1	LSLEAEVSELKAELSSLQTSR	5.73318	0.00186296	0.0142787	61
Q6URW6	MYH14_MOUSE Myosin-14 OS=Mus musculus OX=10090 GN=Myh14 PE=1 SV=1	GLEAEVLR	4.34575	0.0018895	0.0142787	61
Q6URW6	MYH14_MOUSE Myosin-14 OS=Mus musculus OX=10090 GN=Myh14 PE=1 SV=1	ELEDVTESAESMNR	5.55348	0.00197897	0.0142787	61
Q6URW6	MYH14_MOUSE Myosin-14 OS=Mus musculus OX=10090 GN=Myh14 PE=1 SV=1	TVSAVLQFGNIVLK	5.44537	0.00204525	0.0142787	61
Q6URW6	MYH14_MOUSE Myosin-14 OS=Mus musculus OX=10090 GN=Myh14 PE=1 SV=1	ELSSAESQLHDTQELLQEETR	4.82572	0.00210585	0.0142787	61
Q6URW6	MYH14_MOUSE Myosin-14 OS=Mus musculus OX=10090 GN=Myh14 PE=1 SV=1	TQVTELEDELTAAEDAK	4.74895	0.00220965	0.0142787	61
Q6URW6	MYH14_MOUSE Myosin-14 OS=Mus musculus OX=10090 GN=Myh14 PE=1 SV=1	EQADFALEALAK	4.14949	0.00222981	0.0142787	61
Q6URW6	MYH14_MOUSE Myosin-14 OS=Mus musculus OX=10090 GN=Myh14 PE=1 SV=1	ILFQEFR	5.499	0.00229342	0.0142787	61
Q6URW6	MYH14_MOUSE Myosin-14 OS=Mus musculus OX=10090 GN=Myh14 PE=1 SV=1	GELEDTLDSTNAQQELR	2.19223	0.00248595	0.0142787	61
Q6URW6	MYH14_MOUSE Myosin-14 OS=Mus musculus OX=10090 GN=Myh14 PE=1 SV=1	MIQALELDPNLYR	4.61317	0.0025351	0.0142787	61
Q6URW6	MYH14_MOUSE Myosin-14 OS=Mus musculus OX=10090 GN=Myh14 PE=1 SV=1	LGEEDAGAR	4.04636	0.00253586	0.0142787	61
Q6URW6	MYH14_MOUSE Myosin-14 OS=Mus musculus OX=10090 GN=Myh14 PE=1 SV=1	LLGLGVTDFSR	4.63671	0.00279541	0.0142787	61
Q6URW6	MYH14_MOUSE Myosin-14 OS=Mus musculus OX=10090 GN=Myh14 PE=1 SV=1	LVLQVESLTTELSAER	4.8663	0.00281119	0.0142787	61
Q6URW6	MYH14_MOUSE Myosin-14 OS=Mus musculus OX=10090 GN=Myh14 PE=1 SV=1	RLQQELDDATVDLGQQK	4.22048	0.00282859	0.0142787	61
Q6URW6	MYH14_MOUSE Myosin-14 OS=Mus musculus OX=10090 GN=Myh14 PE=1 SV=1	LM[+16]ATLSNTNPSFVR	2.25673	0.00292431	0.0142787	61
Q6URW6	MYH14_MOUSE Myosin-14 OS=Mus musculus OX=10090 GN=Myh14 PE=1 SV=1	DEC[+57]SFHIFYQLLGGAGEQLK	5.83034	0.00298009	0.0142787	61
Q6URW6	MYH14_MOUSE Myosin-14 OS=Mus musculus OX=10090 GN=Myh14 PE=1 SV=1	LSLEAEVSELK	4.49208	0.0030907	0.0142787	61
Q6URW6	MYH14_MOUSE Myosin-14 OS=Mus musculus OX=10090 GN=Myh14 PE=1 SV=1	LQQHIQELESHLEAEEGAR	5.23305	0.00315405	0.0142787	61
Q6URW6	MYH14_MOUSE Myosin-14 OS=Mus musculus OX=10090 GN=Myh14 PE=1 SV=1	KFEEDLLLLEDQNSK	5.12145	0.00315684	0.0142787	61
Q6URW6	MYH14_MOUSE Myosin-14 OS=Mus musculus OX=10090 GN=Myh14 PE=1 SV=1	ALEAEAAGLR	4.54931	0.00317998	0.0142787	61
Q6URW6	MYH14_MOUSE Myosin-14 OS=Mus musculus OX=10090 GN=Myh14 PE=1 SV=1	KEDELQAALLR	5.0514	0.00331882	0.0142787	61
Q6URW6	MYH14_MOUSE Myosin-14 OS=Mus musculus OX=10090 GN=Myh14 PE=1 SV=1	VIQYLAHVASSPK	5.90019	0.00348694	0.0144115	61
Q6URW6	MYH14_MOUSE Myosin-14 OS=Mus musculus OX=10090 GN=Myh14 PE=1 SV=1	VASRPGPVPEAAQSFLYAPR	6.45883	0.00376242	0.0147222	61
Q6URW6	MYH14_MOUSE Myosin-14 OS=Mus musculus OX=10090 GN=Myh14 PE=1 SV=1	KQELELVVTELEAR	4.97193	0.00417629	0.0148735	61
Q6URW6	MYH14_MOUSE Myosin-14 OS=Mus musculus OX=10090 GN=Myh14 PE=1 SV=1	QAQQDRDEMAEEVASGNLSK	5.01047	0.00419382	0.0148735	61
Q6URW6	MYH14_MOUSE Myosin-14 OS=Mus musculus OX=10090 GN=Myh14 PE=1 SV=1	AQAELESVSTALSEAESK	2.6651	0.00451497	0.0151829	61
Q6URW6	MYH14_MOUSE Myosin-14 OS=Mus musculus OX=10090 GN=Myh14 PE=1 SV=1	ALEAEAAGLREQMEEEVVAR	3.63045	0.00483089	0.0154183	61
Q6URW6	MYH14_MOUSE Myosin-14 OS=Mus musculus OX=10090 GN=Myh14 PE=1 SV=1	VAQLEEER	3.54208	0.00555832	0.0159297	61
Q6URW6	MYH14_MOUSE Myosin-14 OS=Mus musculus OX=10090 GN=Myh14 PE=1 SV=1	DVEGIVGLEQVSSLGDGPPGGRPR	5.76452	0.00569774	0.016075	61
Q6URW6	MYH14_MOUSE Myosin-14 OS=Mus musculus OX=10090 GN=Myh14 PE=1 SV=1	QRAEELLAQLGR	3.80382	0.00579644	0.0162047	61
Q6URW6	MYH14_MOUSE Myosin-14 OS=Mus musculus OX=10090 GN=Myh14 PE=1 SV=1	LMATLSNTNPSFVR	5.62643	0.0058384	0.0162544	61
Q6URW6	MYH14_MOUSE Myosin-14 OS=Mus musculus OX=10090 GN=Myh14 PE=1 SV=1	EQMEEEVVAR	2.71356	0.00595272	0.0163199	61
Q6URW6	MYH14_MOUSE Myosin-14 OS=Mus musculus OX=10090 GN=Myh14 PE=1 SV=1	VTDIIVSFQAAAR	5.08142	0.00625057	0.0167748	61
Q6URW6	MYH14_MOUSE Myosin-14 OS=Mus musculus OX=10090 GN=Myh14 PE=1 SV=1	LQQLFNHTMFVLEQEEYQR	5.06375	0.00704987	0.0175177	61
Q6URW6	MYH14_MOUSE Myosin-14 OS=Mus musculus OX=10090 GN=Myh14 PE=1 SV=1	EAQAGLAEAQEDLEAER	3.48515	0.00712584	0.017604	61
Q6URW6	MYH14_MOUSE Myosin-14 OS=Mus musculus OX=10090 GN=Myh14 PE=1 SV=1	LRLEVTVQALK	7.28031	0.00794882	0.0183076	61
Q6URW6	MYH14_MOUSE Myosin-14 OS=Mus musculus OX=10090 GN=Myh14 PE=1 SV=1	LKYEATISDMEDR	4.86019	0.00845765	0.0188601	61
Q6URW6	MYH14_MOUSE Myosin-14 OS=Mus musculus OX=10090 GN=Myh14 PE=1 SV=1	RRQEEEAAVLEAGEEAR	3.30371	0.0127122	0.0234081	61
Q6URW6	MYH14_MOUSE Myosin-14 OS=Mus musculus OX=10090 GN=Myh14 PE=1 SV=1	VAQEQGSHPK	3.33993	0.0146134	0.0255898	61
P12382	PFKAL_MOUSE ATP-dependent 6-phosphofructokinase, liver type OS=Mus musculus OX=10090 GN=Pfkl PE=1 SV=4	LNIIIIAEGAIDR	1.44687	0.0186916	0.0300495	61
P62259	1433E_MOUSE 14-3-3 protein epsilon OS=Mus musculus OX=10090 GN=Ywhae PE=1 SV=1	HLIPAANTGESK	2.74308	0.0246385	0.0367002	61
Q9CQE8	RTRAF_MOUSE RNA transcription, translation and transport factor protein OS=Mus musculus OX=10090 GN=RTRAF PE=1 SV=1	INEAIVAVQAIIADPK	8.15211	0.0248684	0.0370128	61
Q99104	MYO5A_MOUSE Unconventional myosin-Va OS=Mus musculus OX=10090 GN=Myo5a PE=1 SV=2	IMQLQR	6.92322	0.0292271	0.0416706	61
Q8R1B4	EIF3C_MOUSE Eukaryotic translation initiation factor 3 subunit C OS=Mus musculus OX=10090 GN=Eif3c PE=1 SV=1	VWDLFPEADKVR	4.68399	0.0346545	0.0481457	61
P16546	SPTN1_MOUSE Spectrin alpha chain, non-erythrocytic 1 OS=Mus musculus OX=10090 GN=Sptan1 PE=1 SV=4	VNDVC[+57]TNGQDLIK	2.81307	0.00045274	0.0142787	61
P16546	SPTN1_MOUSE Spectrin alpha chain, non-erythrocytic 1 OS=Mus musculus OX=10090 GN=Sptan1 PE=1 SV=4	DVTGAEALLER	2.96053	0.00124106	0.0142787	61
P16546	SPTN1_MOUSE Spectrin alpha chain, non-erythrocytic 1 OS=Mus musculus OX=10090 GN=Sptan1 PE=1 SV=4	MTLVASEDYGDTLAAIQGLLK	4.27711	0.00133695	0.0142787	61
P16546	SPTN1_MOUSE Spectrin alpha chain, non-erythrocytic 1 OS=Mus musculus OX=10090 GN=Sptan1 PE=1 SV=4	DLASVNNLLK	2.69504	0.00134557	0.0142787	61
P16546	SPTN1_MOUSE Spectrin alpha chain, non-erythrocytic 1 OS=Mus musculus OX=10090 GN=Sptan1 PE=1 SV=4	NQALNTDNYGHDLASVQALQR	3.07613	0.00162182	0.0142787	61
P16546	SPTN1_MOUSE Spectrin alpha chain, non-erythrocytic 1 OS=Mus musculus OX=10090 GN=Sptan1 PE=1 SV=4	KIEDLGAAMEEALILDNK	3.64917	0.00171378	0.0142787	61
P16546	SPTN1_MOUSE Spectrin alpha chain, non-erythrocytic 1 OS=Mus musculus OX=10090 GN=Sptan1 PE=1 SV=4	IAALQAFADQLIAVDHYAK	4.67847	0.00175187	0.0142787	61
P16546	SPTN1_MOUSE Spectrin alpha chain, non-erythrocytic 1 OS=Mus musculus OX=10090 GN=Sptan1 PE=1 SV=4	DVEDEETWIR	3.42679	0.00180983	0.0142787	61
P16546	SPTN1_MOUSE Spectrin alpha chain, non-erythrocytic 1 OS=Mus musculus OX=10090 GN=Sptan1 PE=1 SV=4	EAIVTSEELGQDLEHVEVLQK	2.58448	0.00222064	0.0142787	61
P16546	SPTN1_MOUSE Spectrin alpha chain, non-erythrocytic 1 OS=Mus musculus OX=10090 GN=Sptan1 PE=1 SV=4	TKQDEVNAAWQR	2.79569	0.00292217	0.0142787	61
P16546	SPTN1_MOUSE Spectrin alpha chain, non-erythrocytic 1 OS=Mus musculus OX=10090 GN=Sptan1 PE=1 SV=4	QVEELYQSLLELGEK	4.42672	0.00314045	0.0142787	61
P16546	SPTN1_MOUSE Spectrin alpha chain, non-erythrocytic 1 OS=Mus musculus OX=10090 GN=Sptan1 PE=1 SV=4	LLVSSEDYGR	2.05577	0.00345303	0.0143516	61
P16546	SPTN1_MOUSE Spectrin alpha chain, non-erythrocytic 1 OS=Mus musculus OX=10090 GN=Sptan1 PE=1 SV=4	DLAALGDKVNSLGETAQR	2.0248	0.00355735	0.0144748	61
P16546	SPTN1_MOUSE Spectrin alpha chain, non-erythrocytic 1 OS=Mus musculus OX=10090 GN=Sptan1 PE=1 SV=4	LSDDNTIGQEEIQQR	2.88859	0.00382589	0.0147222	61
P16546	SPTN1_MOUSE Spectrin alpha chain, non-erythrocytic 1 OS=Mus musculus OX=10090 GN=Sptan1 PE=1 SV=4	DLTNVQNLQK	2.00257	0.00405689	0.0148102	61
P16546	SPTN1_MOUSE Spectrin alpha chain, non-erythrocytic 1 OS=Mus musculus OX=10090 GN=Sptan1 PE=1 SV=4	DLIGVQNLLK	2.66034	0.00453338	0.0152161	61
P16546	SPTN1_MOUSE Spectrin alpha chain, non-erythrocytic 1 OS=Mus musculus OX=10090 GN=Sptan1 PE=1 SV=4	LIQSHPESAEDLKEK	2.3532	0.00491016	0.015485	61
P16546	SPTN1_MOUSE Spectrin alpha chain, non-erythrocytic 1 OS=Mus musculus OX=10090 GN=Sptan1 PE=1 SV=4	RQEENDKLR	3.01412	0.0049309	0.015485	61
P16546	SPTN1_MOUSE Spectrin alpha chain, non-erythrocytic 1 OS=Mus musculus OX=10090 GN=Sptan1 PE=1 SV=4	HQAFEAELSANQSR	3.09156	0.00502976	0.0155344	61
P16546	SPTN1_MOUSE Spectrin alpha chain, non-erythrocytic 1 OS=Mus musculus OX=10090 GN=Sptan1 PE=1 SV=4	VNEVSQFAAK	2.36541	0.00539791	0.015793	61
P16546	SPTN1_MOUSE Spectrin alpha chain, non-erythrocytic 1 OS=Mus musculus OX=10090 GN=Sptan1 PE=1 SV=4	DLASVQALLR	2.50537	0.00549686	0.0158672	61
P16546	SPTN1_MOUSE Spectrin alpha chain, non-erythrocytic 1 OS=Mus musculus OX=10090 GN=Sptan1 PE=1 SV=4	EAFLNTEDKGDSLDSVEALIK	3.47315	0.00550842	0.0158672	61
P16546	SPTN1_MOUSE Spectrin alpha chain, non-erythrocytic 1 OS=Mus musculus OX=10090 GN=Sptan1 PE=1 SV=4	LGESQTLQQFSR	2.73413	0.00553835	0.0159129	61
P16546	SPTN1_MOUSE Spectrin alpha chain, non-erythrocytic 1 OS=Mus musculus OX=10090 GN=Sptan1 PE=1 SV=4	SQLLGSAHEVQR	2.35527	0.0055472	0.0159213	61
P16546	SPTN1_MOUSE Spectrin alpha chain, non-erythrocytic 1 OS=Mus musculus OX=10090 GN=Sptan1 PE=1 SV=4	HQAFEAELHANADR	3.82399	0.00560953	0.016008	61
P16546	SPTN1_MOUSE Spectrin alpha chain, non-erythrocytic 1 OS=Mus musculus OX=10090 GN=Sptan1 PE=1 SV=4	VLETAEDIQER	2.44293	0.0057428	0.0161071	61
P16546	SPTN1_MOUSE Spectrin alpha chain, non-erythrocytic 1 OS=Mus musculus OX=10090 GN=Sptan1 PE=1 SV=4	ASAFNSWFENAEEDLTDPVR	6.47352	0.00594347	0.0163199	61
P16546	SPTN1_MOUSE Spectrin alpha chain, non-erythrocytic 1 OS=Mus musculus OX=10090 GN=Sptan1 PE=1 SV=4	SLGYDLPM[+16]VEEGEPDPEFEAILDTVDPNR	6.92078	0.0064835	0.0170067	61
P16546	SPTN1_MOUSE Spectrin alpha chain, non-erythrocytic 1 OS=Mus musculus OX=10090 GN=Sptan1 PE=1 SV=4	DLSSVQTLLTK	3.1492	0.00685385	0.0173018	61
P16546	SPTN1_MOUSE Spectrin alpha chain, non-erythrocytic 1 OS=Mus musculus OX=10090 GN=Sptan1 PE=1 SV=4	LAALADQWQFLVQK	3.87242	0.00690131	0.0173948	61
P16546	SPTN1_MOUSE Spectrin alpha chain, non-erythrocytic 1 OS=Mus musculus OX=10090 GN=Sptan1 PE=1 SV=4	QETFDAGLQAFQQEGIANITALKDQLLAAK	8.03547	0.00711559	0.017589	61
P16546	SPTN1_MOUSE Spectrin alpha chain, non-erythrocytic 1 OS=Mus musculus OX=10090 GN=Sptan1 PE=1 SV=4	GLVSSDELAK	2.33074	0.00721379	0.0176755	61
P16546	SPTN1_MOUSE Spectrin alpha chain, non-erythrocytic 1 OS=Mus musculus OX=10090 GN=Sptan1 PE=1 SV=4	EANQQQQFNR	3.3561	0.00752998	0.0180374	61
P16546	SPTN1_MOUSE Spectrin alpha chain, non-erythrocytic 1 OS=Mus musculus OX=10090 GN=Sptan1 PE=1 SV=4	LDENSAFLQFNWK	4.05373	0.00754969	0.0180374	61
P16546	SPTN1_MOUSE Spectrin alpha chain, non-erythrocytic 1 OS=Mus musculus OX=10090 GN=Sptan1 PE=1 SV=4	VNSLGETAQR	2.65538	0.00766596	0.0180936	61
P16546	SPTN1_MOUSE Spectrin alpha chain, non-erythrocytic 1 OS=Mus musculus OX=10090 GN=Sptan1 PE=1 SV=4	HQLLEADISAHEDR	3.39114	0.00777824	0.0181816	61
P16546	SPTN1_MOUSE Spectrin alpha chain, non-erythrocytic 1 OS=Mus musculus OX=10090 GN=Sptan1 PE=1 SV=4	HQAFEAEVQANSGAIVK	2.60306	0.00796196	0.0183076	61
P16546	SPTN1_MOUSE Spectrin alpha chain, non-erythrocytic 1 OS=Mus musculus OX=10090 GN=Sptan1 PE=1 SV=4	YTEHSTVGLAQQWDQLDQLGMR	4.3247	0.00865503	0.0190698	61
P16546	SPTN1_MOUSE Spectrin alpha chain, non-erythrocytic 1 OS=Mus musculus OX=10090 GN=Sptan1 PE=1 SV=4	TALLELWELR	4.7154	0.00892053	0.0194426	61
P16546	SPTN1_MOUSE Spectrin alpha chain, non-erythrocytic 1 OS=Mus musculus OX=10090 GN=Sptan1 PE=1 SV=4	LFGAAEVQR	2.453	0.00900814	0.019563	61
P16546	SPTN1_MOUSE Spectrin alpha chain, non-erythrocytic 1 OS=Mus musculus OX=10090 GN=Sptan1 PE=1 SV=4	ADVVESWIGEK	2.13139	0.00948426	0.0201652	61
P16546	SPTN1_MOUSE Spectrin alpha chain, non-erythrocytic 1 OS=Mus musculus OX=10090 GN=Sptan1 PE=1 SV=4	QEAFLLNEDLGDSLDSVEALLK	8.52166	0.010124	0.0207391	61
P16546	SPTN1_MOUSE Spectrin alpha chain, non-erythrocytic 1 OS=Mus musculus OX=10090 GN=Sptan1 PE=1 SV=4	SADESGQALLAASHYASDEVR	3.12375	0.0102511	0.0209491	61
P16546	SPTN1_MOUSE Spectrin alpha chain, non-erythrocytic 1 OS=Mus musculus OX=10090 GN=Sptan1 PE=1 SV=4	DLMSWINGIR	5.99241	0.0121938	0.0229758	61
P16546	SPTN1_MOUSE Spectrin alpha chain, non-erythrocytic 1 OS=Mus musculus OX=10090 GN=Sptan1 PE=1 SV=4	QETFDAGLQAFQQEGIANITALK	5.06446	0.0125483	0.0232106	61
P16546	SPTN1_MOUSE Spectrin alpha chain, non-erythrocytic 1 OS=Mus musculus OX=10090 GN=Sptan1 PE=1 SV=4	LEESLEYQQFVANVEEEEAWINEK	5.50185	0.0125757	0.0232906	61
P16546	SPTN1_MOUSE Spectrin alpha chain, non-erythrocytic 1 OS=Mus musculus OX=10090 GN=Sptan1 PE=1 SV=4	IDGITIQAR	2.1753	0.0131486	0.0238911	61
P16546	SPTN1_MOUSE Spectrin alpha chain, non-erythrocytic 1 OS=Mus musculus OX=10090 GN=Sptan1 PE=1 SV=4	WTQLLANSATR	2.72565	0.0135336	0.024286	61
P16546	SPTN1_MOUSE Spectrin alpha chain, non-erythrocytic 1 OS=Mus musculus OX=10090 GN=Sptan1 PE=1 SV=4	TYLLDGSC[+57]MVEESGTLESQLEATK	3.14762	0.0148036	0.0258197	61
P16546	SPTN1_MOUSE Spectrin alpha chain, non-erythrocytic 1 OS=Mus musculus OX=10090 GN=Sptan1 PE=1 SV=4	LM[+16]VHTVATFNSIK	3.08646	0.0159717	0.0270941	61
P16546	SPTN1_MOUSE Spectrin alpha chain, non-erythrocytic 1 OS=Mus musculus OX=10090 GN=Sptan1 PE=1 SV=4	EKEPIVGSTDYGKDEDSAEALLK	3.91758	0.0161348	0.0271714	61
P16546	SPTN1_MOUSE Spectrin alpha chain, non-erythrocytic 1 OS=Mus musculus OX=10090 GN=Sptan1 PE=1 SV=4	GKDLIGVQNLLK	3.4268	0.0162277	0.0272686	61
P62751	RL23A_MOUSE 60S ribosomal protein L23a OS=Mus musculus OX=10090 GN=Rpl23a PE=1 SV=1	LAPDYDALDVANK	3.19101	0.0179399	0.0291701	61
P51410	RL9_MOUSE 60S ribosomal protein L9 OS=Mus musculus OX=10090 GN=Rpl9 PE=2 SV=2	DELILEGNDIELVSNSAALIQQATTVK	3.70329	0.018005	0.0293013	61
Q8BH44	COR2B_MOUSE Coronin-2B OS=Mus musculus OX=10090 GN=Coro2b PE=1 SV=2	SVVVNGIDLLENVPPR	3.19839	0.0184868	0.0298347	61
Q99KI0	ACON_MOUSE Aconitate hydratase, mitochondrial OS=Mus musculus OX=10090 GN=Aco2 PE=1 SV=1	QGLLPLTFADPSDYNK	3.06902	0.0187818	0.0301134	61
P61205	ARF3_MOUSE ADP-ribosylation factor 3 OS=Mus musculus OX=10090 GN=Arf3 PE=2 SV=2	MLAEDELR	7.43789	0.0193862	0.0307788	61
P63318	KPCG_MOUSE Protein kinase C gamma type OS=Mus musculus OX=10090 GN=Prkcg PE=1 SV=1	NDFMGAMSFGVSELLK	3.15203	0.0204252	0.0320602	61
Q60875	ARHG2_MOUSE Rho guanine nucleotide exchange factor 2 OS=Mus musculus OX=10090 GN=Arhgef2 PE=1 SV=4	M[+16]QDIPEETESR	3.2416	0.0212007	0.0330063	61
Q99104	MYO5A_MOUSE Unconventional myosin-Va OS=Mus musculus OX=10090 GN=Myo5a PE=1 SV=2	VLMEQLTSVSEELDVR	1.79477	0.0249618	0.0370636	61
Q9WUM4	COR1C_MOUSE Coronin-1C OS=Mus musculus OX=10090 GN=Coro1c PE=1 SV=2	VGIVAWHPTAR	4.05663	0.0263945	0.0386553	61
Q68FD5	CLH1_MOUSE Clathrin heavy chain 1 OS=Mus musculus OX=10090 GN=Cltc PE=1 SV=3	ADDPSSYM[+16]EVVQAANASGNWEELVK	2.04526	0.000521121	0.0142787	49
Q68FD5	CLH1_MOUSE Clathrin heavy chain 1 OS=Mus musculus OX=10090 GN=Cltc PE=1 SV=3	AFM[+16]TADLPNELIELLEK	4.21627	0.000552313	0.0142787	49
Q68FD5	CLH1_MOUSE Clathrin heavy chain 1 OS=Mus musculus OX=10090 GN=Cltc PE=1 SV=3	VDKLDASESLR	1.5026	0.000596369	0.0142787	49
Q68FD5	CLH1_MOUSE Clathrin heavy chain 1 OS=Mus musculus OX=10090 GN=Cltc PE=1 SV=3	NLQNLLILTAIK	2.17973	0.000601437	0.0142787	49
Q68FD5	CLH1_MOUSE Clathrin heavy chain 1 OS=Mus musculus OX=10090 GN=Cltc PE=1 SV=3	LLLPWLEAR	2.99244	0.00169283	0.0142787	49
Q68FD5	CLH1_MOUSE Clathrin heavy chain 1 OS=Mus musculus OX=10090 GN=Cltc PE=1 SV=3	TLQIFNIEM[+16]K	1.65824	0.00173971	0.0142787	49
Q68FD5	CLH1_MOUSE Clathrin heavy chain 1 OS=Mus musculus OX=10090 GN=Cltc PE=1 SV=3	LPVVIGGLLDVDC[+57]SEDVIK	2.5778	0.00176512	0.0142787	49
Q68FD5	CLH1_MOUSE Clathrin heavy chain 1 OS=Mus musculus OX=10090 GN=Cltc PE=1 SV=3	SVNESLNNLFITEEDYQALR	2.694	0.00185331	0.0142787	49
Q68FD5	CLH1_MOUSE Clathrin heavy chain 1 OS=Mus musculus OX=10090 GN=Cltc PE=1 SV=3	ESYVETELIFALAK	3.78838	0.00187198	0.0142787	49
Q68FD5	CLH1_MOUSE Clathrin heavy chain 1 OS=Mus musculus OX=10090 GN=Cltc PE=1 SV=3	SVDPTLALSVYLR	2.89549	0.00188086	0.0142787	49
Q68FD5	CLH1_MOUSE Clathrin heavy chain 1 OS=Mus musculus OX=10090 GN=Cltc PE=1 SV=3	AVDVFFPPEAQNDFPVAMQISEK	3.81885	0.00225931	0.0142787	49
Q68FD5	CLH1_MOUSE Clathrin heavy chain 1 OS=Mus musculus OX=10090 GN=Cltc PE=1 SV=3	HNIMDFAMPYFIQVMK	7.73002	0.00245544	0.0142787	49
Q68FD5	CLH1_MOUSE Clathrin heavy chain 1 OS=Mus musculus OX=10090 GN=Cltc PE=1 SV=3	NNRPSEGPLQTR	1.191	0.00264755	0.0142787	49
Q68FD5	CLH1_MOUSE Clathrin heavy chain 1 OS=Mus musculus OX=10090 GN=Cltc PE=1 SV=3	VMEYINR	2.55927	0.00306722	0.0142787	49
Q68FD5	CLH1_MOUSE Clathrin heavy chain 1 OS=Mus musculus OX=10090 GN=Cltc PE=1 SV=3	ADDPSSYMEVVQAANASGNWEELVK	2.64769	0.0033941	0.0143137	49
Q68FD5	CLH1_MOUSE Clathrin heavy chain 1 OS=Mus musculus OX=10090 GN=Cltc PE=1 SV=3	VGYTPDWIFLLR	3.79465	0.00342603	0.0143516	49
Q68FD5	CLH1_MOUSE Clathrin heavy chain 1 OS=Mus musculus OX=10090 GN=Cltc PE=1 SV=3	AHIAQLC[+57]EK	1.43789	0.00364513	0.0145644	49
Q68FD5	CLH1_MOUSE Clathrin heavy chain 1 OS=Mus musculus OX=10090 GN=Cltc PE=1 SV=3	GQC[+57]DLELINVC[+57]NENSLFK	2.21116	0.00372146	0.0147222	49
Q68FD5	CLH1_MOUSE Clathrin heavy chain 1 OS=Mus musculus OX=10090 GN=Cltc PE=1 SV=3	IHEGC[+57]EEPATHNALAK	1.26672	0.00377903	0.0147222	49
Q68FD5	CLH1_MOUSE Clathrin heavy chain 1 OS=Mus musculus OX=10090 GN=Cltc PE=1 SV=3	NNLAGAEELFAR	1.62316	0.00391525	0.0147408	49
Q68FD5	CLH1_MOUSE Clathrin heavy chain 1 OS=Mus musculus OX=10090 GN=Cltc PE=1 SV=3	GQFSTDELVAEVEK	3.84716	0.00414862	0.0148604	49
Q68FD5	CLH1_MOUSE Clathrin heavy chain 1 OS=Mus musculus OX=10090 GN=Cltc PE=1 SV=3	FQSVPAQPGQTSPLLQYFGILLDQGQLNK	9.06855	0.00426375	0.0149565	49
Q68FD5	CLH1_MOUSE Clathrin heavy chain 1 OS=Mus musculus OX=10090 GN=Cltc PE=1 SV=3	AHMGMFTELAILYSK	5.4385	0.0047912	0.0153998	49
Q68FD5	CLH1_MOUSE Clathrin heavy chain 1 OS=Mus musculus OX=10090 GN=Cltc PE=1 SV=3	EVC[+57]FAC[+57]VDGK	1.45697	0.0048758	0.0154781	49
Q68FD5	CLH1_MOUSE Clathrin heavy chain 1 OS=Mus musculus OX=10090 GN=Cltc PE=1 SV=3	YHEQLSTQSLIELFESFK	8.25307	0.00497498	0.0155014	49
Q68FD5	CLH1_MOUSE Clathrin heavy chain 1 OS=Mus musculus OX=10090 GN=Cltc PE=1 SV=3	VIQC[+57]FAETGQVQK	2.34647	0.0063132	0.0168521	49
Q68FD5	CLH1_MOUSE Clathrin heavy chain 1 OS=Mus musculus OX=10090 GN=Cltc PE=1 SV=3	ISGETIFVTAPHEATAGIIGVNR	2.47302	0.00672836	0.0171722	49
Q68FD5	CLH1_MOUSE Clathrin heavy chain 1 OS=Mus musculus OX=10090 GN=Cltc PE=1 SV=3	LASTLVHLGEYQAAVDGAR	2.19579	0.00750392	0.0180136	49
Q68FD5	CLH1_MOUSE Clathrin heavy chain 1 OS=Mus musculus OX=10090 GN=Cltc PE=1 SV=3	KFDVNTSAVQVLIEHIGNLDR	5.48004	0.00760208	0.0180656	49
Q68FD5	CLH1_MOUSE Clathrin heavy chain 1 OS=Mus musculus OX=10090 GN=Cltc PE=1 SV=3	KDPELWGSVLLESNPYR	2.46554	0.0077603	0.0181816	49
Q68FD5	CLH1_MOUSE Clathrin heavy chain 1 OS=Mus musculus OX=10090 GN=Cltc PE=1 SV=3	KFNALFAQGNYSEAAK	1.69305	0.00793018	0.0183041	49
Q68FD5	CLH1_MOUSE Clathrin heavy chain 1 OS=Mus musculus OX=10090 GN=Cltc PE=1 SV=3	ALEHFTDLYDIK	2.23596	0.00796091	0.0183076	49
Q68FD5	CLH1_MOUSE Clathrin heavy chain 1 OS=Mus musculus OX=10090 GN=Cltc PE=1 SV=3	LHIIEVGTPPTGNQPFPK	2.34965	0.00823372	0.0186147	49
Q68FD5	CLH1_MOUSE Clathrin heavy chain 1 OS=Mus musculus OX=10090 GN=Cltc PE=1 SV=3	VVGAMQLYSVDR	1.97189	0.00841457	0.0187951	49
Q68FD5	CLH1_MOUSE Clathrin heavy chain 1 OS=Mus musculus OX=10090 GN=Cltc PE=1 SV=3	LLYNNVSNFGR	1.66475	0.00896327	0.0195014	49
Q68FD5	CLH1_MOUSE Clathrin heavy chain 1 OS=Mus musculus OX=10090 GN=Cltc PE=1 SV=3	ALEHFTDLYDIKR	2.78745	0.0104012	0.0210668	49
Q68FD5	CLH1_MOUSE Clathrin heavy chain 1 OS=Mus musculus OX=10090 GN=Cltc PE=1 SV=3	VVGAM[+16]QLYSVDR	1.44046	0.0119164	0.022715	49
Q68FD5	CLH1_MOUSE Clathrin heavy chain 1 OS=Mus musculus OX=10090 GN=Cltc PE=1 SV=3	LAELEEFINGPNNAHIQQVGDR	1.70007	0.0124328	0.0231491	49
Q68FD5	CLH1_MOUSE Clathrin heavy chain 1 OS=Mus musculus OX=10090 GN=Cltc PE=1 SV=3	IAAYLFK	1.71638	0.012514	0.0232106	49
Q68FD5	CLH1_MOUSE Clathrin heavy chain 1 OS=Mus musculus OX=10090 GN=Cltc PE=1 SV=3	VANVELYYK	1.73843	0.0125542	0.0232906	49
Q68FD5	CLH1_MOUSE Clathrin heavy chain 1 OS=Mus musculus OX=10090 GN=Cltc PE=1 SV=3	YIEIYVQK	2.19931	0.0133963	0.0241931	49
Q68FD5	CLH1_MOUSE Clathrin heavy chain 1 OS=Mus musculus OX=10090 GN=Cltc PE=1 SV=3	HDVVFLITK	2.06389	0.0141295	0.0250351	49
Q68FD5	CLH1_MOUSE Clathrin heavy chain 1 OS=Mus musculus OX=10090 GN=Cltc PE=1 SV=3	WLLLTGISAQQNR	3.05602	0.0147511	0.0258197	49
Q68FD5	CLH1_MOUSE Clathrin heavy chain 1 OS=Mus musculus OX=10090 GN=Cltc PE=1 SV=3	TLQIFNIEMK	2.63842	0.0151411	0.0261807	49
Q68FD5	CLH1_MOUSE Clathrin heavy chain 1 OS=Mus musculus OX=10090 GN=Cltc PE=1 SV=3	LTDQLPLIIVC[+57]DR	2.79003	0.0165776	0.0277139	49
Q6URW6	MYH14_MOUSE Myosin-14 OS=Mus musculus OX=10090 GN=Myh14 PE=1 SV=1	DLGEELEALRGELEDTLDSTNAQQELR	7.48869	0.0249321	0.0370128	49
P05213	TBA1B_MOUSE Tubulin alpha-1B chain OS=Mus musculus OX=10090 GN=Tuba1b PE=1 SV=2	DVNAAIATIK	3.37036	0.0255738	0.0377418	49
P28660	NCKP1_MOUSE Nck-associated protein 1 OS=Mus musculus OX=10090 GN=Nckap1 PE=1 SV=2	LKEFLALASSSLLK	1.70705	0.0256317	0.0377418	49
Q62261	SPTB2_MOUSE Spectrin beta chain, non-erythrocytic 1 OS=Mus musculus OX=10090 GN=Sptbn1 PE=1 SV=2	MWEVLESTTQTK	1.69612	0.0274201	0.0397318	49
P14873	MAP1B_MOUSE Microtubule-associated protein 1B OS=Mus musculus OX=10090 GN=Map1b PE=1 SV=2	SSYYVVSGNDPAAEEPSR	5.32695	0.000343758	0.0142787	44
P14873	MAP1B_MOUSE Microtubule-associated protein 1B OS=Mus musculus OX=10090 GN=Map1b PE=1 SV=2	NLISPDLGVVFLNVPENLK	6.01039	0.000731523	0.0142787	44
P14873	MAP1B_MOUSE Microtubule-associated protein 1B OS=Mus musculus OX=10090 GN=Map1b PE=1 SV=2	QQDLNIMVLASSSTVVMQDESFPAC[+57]K	5.31441	0.00116558	0.0142787	44
P14873	MAP1B_MOUSE Microtubule-associated protein 1B OS=Mus musculus OX=10090 GN=Map1b PE=1 SV=2	NVDVEFFK	2.94704	0.00133466	0.0142787	44
P14873	MAP1B_MOUSE Microtubule-associated protein 1B OS=Mus musculus OX=10090 GN=Map1b PE=1 SV=2	AAEAGVTEEQYGYLGTSAK	3.39608	0.00168578	0.0142787	44
P14873	MAP1B_MOUSE Microtubule-associated protein 1B OS=Mus musculus OX=10090 GN=Map1b PE=1 SV=2	TTEAAATAVGTAATTAAVVAAAGIAASGPVK	3.38006	0.00222469	0.0142787	44
P14873	MAP1B_MOUSE Microtubule-associated protein 1B OS=Mus musculus OX=10090 GN=Map1b PE=1 SV=2	SDISPLTPR	4.53868	0.00309246	0.0142787	44
P14873	MAP1B_MOUSE Microtubule-associated protein 1B OS=Mus musculus OX=10090 GN=Map1b PE=1 SV=2	TSDVETMSSQSALALDER	4.1087	0.00341673	0.0143516	44
P14873	MAP1B_MOUSE Microtubule-associated protein 1B OS=Mus musculus OX=10090 GN=Map1b PE=1 SV=2	ESSPLYSPGFSDSTSAAK	4.8779	0.00388496	0.0147408	44
P14873	MAP1B_MOUSE Microtubule-associated protein 1B OS=Mus musculus OX=10090 GN=Map1b PE=1 SV=2	SPSLSPSPPSPIEK	3.86384	0.00398789	0.0148054	44
P14873	MAP1B_MOUSE Microtubule-associated protein 1B OS=Mus musculus OX=10090 GN=Map1b PE=1 SV=2	DLTTSSVEK	3.34093	0.00464505	0.0153086	44
P14873	MAP1B_MOUSE Microtubule-associated protein 1B OS=Mus musculus OX=10090 GN=Map1b PE=1 SV=2	VLFPGNSTQYNILEGLEK	4.13801	0.00470031	0.0153406	44
P14873	MAP1B_MOUSE Microtubule-associated protein 1B OS=Mus musculus OX=10090 GN=Map1b PE=1 SV=2	VDSILLTHIGDDNLPGINSM[+16]LQR	3.68771	0.0050041	0.0155303	44
P14873	MAP1B_MOUSE Microtubule-associated protein 1B OS=Mus musculus OX=10090 GN=Map1b PE=1 SV=2	TPEEGGYSYEISEK	3.01344	0.00501259	0.0155303	44
P14873	MAP1B_MOUSE Microtubule-associated protein 1B OS=Mus musculus OX=10090 GN=Map1b PE=1 SV=2	SWDTNLIEC[+57]NLDQELK	4.85771	0.00511371	0.0155395	44
P14873	MAP1B_MOUSE Microtubule-associated protein 1B OS=Mus musculus OX=10090 GN=Map1b PE=1 SV=2	TPEVSGYTYEK	3.63057	0.0061208	0.0165812	44
P14873	MAP1B_MOUSE Microtubule-associated protein 1B OS=Mus musculus OX=10090 GN=Map1b PE=1 SV=2	TPQASTYSYETSDR	4.05745	0.00658828	0.0171355	44
P14873	MAP1B_MOUSE Microtubule-associated protein 1B OS=Mus musculus OX=10090 GN=Map1b PE=1 SV=2	NLISPDLGVVFLNVPENLKDPEPNIK	5.20355	0.00663734	0.0171577	44
P14873	MAP1B_MOUSE Microtubule-associated protein 1B OS=Mus musculus OX=10090 GN=Map1b PE=1 SV=2	TPEDGGYTC[+57]EITEK	4.56394	0.00692111	0.0174005	44
P14873	MAP1B_MOUSE Microtubule-associated protein 1B OS=Mus musculus OX=10090 GN=Map1b PE=1 SV=2	ESPVSDLTSTGLYQDKQEEK	4.15087	0.00728227	0.0177312	44
P14873	MAP1B_MOUSE Microtubule-associated protein 1B OS=Mus musculus OX=10090 GN=Map1b PE=1 SV=2	SPC[+57]DSGYSYETIEK	4.74802	0.00729945	0.0177511	44
P14873	MAP1B_MOUSE Microtubule-associated protein 1B OS=Mus musculus OX=10090 GN=Map1b PE=1 SV=2	SDVLETVVLINPSDEAVSTEVR	4.61447	0.00755848	0.0180374	44
P14873	MAP1B_MOUSE Microtubule-associated protein 1B OS=Mus musculus OX=10090 GN=Map1b PE=1 SV=2	DFEELKAEEIDVAK	3.86021	0.0075698	0.0180374	44
P14873	MAP1B_MOUSE Microtubule-associated protein 1B OS=Mus musculus OX=10090 GN=Map1b PE=1 SV=2	VDSILLTHIGDDNLPGINSMLQR	4.40307	0.00762605	0.0180656	44
P14873	MAP1B_MOUSE Microtubule-associated protein 1B OS=Mus musculus OX=10090 GN=Map1b PE=1 SV=2	EEGYEPDKTEAEDYVM[+16]AVADK	3.92821	0.00814494	0.0184854	44
P14873	MAP1B_MOUSE Microtubule-associated protein 1B OS=Mus musculus OX=10090 GN=Map1b PE=1 SV=2	DLTGQVPTPPVK	3.43056	0.00880593	0.0192775	44
P14873	MAP1B_MOUSE Microtubule-associated protein 1B OS=Mus musculus OX=10090 GN=Map1b PE=1 SV=2	YESSLYSQEYSKPAVASFNGLSEGSK	5.10147	0.00925051	0.0198447	44
P14873	MAP1B_MOUSE Microtubule-associated protein 1B OS=Mus musculus OX=10090 GN=Map1b PE=1 SV=2	DIKPQLELIEDEEK	3.45268	0.00936801	0.0199879	44
P14873	MAP1B_MOUSE Microtubule-associated protein 1B OS=Mus musculus OX=10090 GN=Map1b PE=1 SV=2	GDSALFAVNGFNMLINGGSER	6.37751	0.0109297	0.0216318	44
P14873	MAP1B_MOUSE Microtubule-associated protein 1B OS=Mus musculus OX=10090 GN=Map1b PE=1 SV=2	ASLTLFC[+57]PEEGDWK	4.06436	0.0115297	0.0222822	44
P14873	MAP1B_MOUSE Microtubule-associated protein 1B OS=Mus musculus OX=10090 GN=Map1b PE=1 SV=2	SVNFSLTPNEIK	3.80776	0.0117442	0.022505	44
P14873	MAP1B_MOUSE Microtubule-associated protein 1B OS=Mus musculus OX=10090 GN=Map1b PE=1 SV=2	EMSLYASLASEK	5.44251	0.0118508	0.022715	44
P14873	MAP1B_MOUSE Microtubule-associated protein 1B OS=Mus musculus OX=10090 GN=Map1b PE=1 SV=2	SVGNTIEPVILFQK	4.63887	0.0120876	0.0228832	44
P14873	MAP1B_MOUSE Microtubule-associated protein 1B OS=Mus musculus OX=10090 GN=Map1b PE=1 SV=2	AIGNIELGIR	4.04353	0.0120924	0.0228832	44
P14873	MAP1B_MOUSE Microtubule-associated protein 1B OS=Mus musculus OX=10090 GN=Map1b PE=1 SV=2	HNLQDFINIK	3.51268	0.0127902	0.0235058	44
P14873	MAP1B_MOUSE Microtubule-associated protein 1B OS=Mus musculus OX=10090 GN=Map1b PE=1 SV=2	LEMYVLNPVK	4.44192	0.013441	0.0241931	44
P14873	MAP1B_MOUSE Microtubule-associated protein 1B OS=Mus musculus OX=10090 GN=Map1b PE=1 SV=2	THDVGGYYYEK	3.81513	0.0138758	0.0247974	44
P14873	MAP1B_MOUSE Microtubule-associated protein 1B OS=Mus musculus OX=10090 GN=Map1b PE=1 SV=2	M[+16]SISEGTVSDK	3.62453	0.0151424	0.0261807	44
P14873	MAP1B_MOUSE Microtubule-associated protein 1B OS=Mus musculus OX=10090 GN=Map1b PE=1 SV=2	QDVDLC[+57]LVSSC[+57]EFK	4.48872	0.0154603	0.0266077	44
Q8BP67	RL24_MOUSE 60S ribosomal protein L24 OS=Mus musculus OX=10090 GN=Rpl24 PE=1 SV=2	VELC[+57]SFSGYK	4.34427	0.01814	0.0293896	44
Q61171	PRDX2_MOUSE Peroxiredoxin-2 OS=Mus musculus OX=10090 GN=Prdx2 PE=1 SV=3	GLFIIDAK	4.21123	0.0212107	0.0330063	44
Q61316	HSP74_MOUSE Heat shock 70 kDa protein 4 OS=Mus musculus OX=10090 GN=Hspa4 PE=1 SV=1	FLEMC[+57]DDLLAR	3.72566	0.0258344	0.0379869	44
Q68FD5	CLH1_MOUSE Clathrin heavy chain 1 OS=Mus musculus OX=10090 GN=Cltc PE=1 SV=3	NLILVVR	4.63757	0.0275087	0.0398126	44
P62889	RL30_MOUSE 60S ribosomal protein L30 OS=Mus musculus OX=10090 GN=Rpl30 PE=1 SV=2	KSEIEYYAMLAK	1.82744	0.0358888	0.0495207	44
Q62261	SPTB2_MOUSE Spectrin beta chain, non-erythrocytic 1 OS=Mus musculus OX=10090 GN=Sptbn1 PE=1 SV=2	TQTAIASEDM[+16]PNTLTEAEK	2.58414	0.000177228	0.0142787	44
Q62261	SPTB2_MOUSE Spectrin beta chain, non-erythrocytic 1 OS=Mus musculus OX=10090 GN=Sptbn1 PE=1 SV=2	DASVAEAWLLGQEPYLSSR	5.00219	0.00236137	0.0142787	44
Q62261	SPTB2_MOUSE Spectrin beta chain, non-erythrocytic 1 OS=Mus musculus OX=10090 GN=Sptbn1 PE=1 SV=2	FANSLVGVQQQLQAFNTYR	3.40018	0.0028181	0.0142787	44
Q62261	SPTB2_MOUSE Spectrin beta chain, non-erythrocytic 1 OS=Mus musculus OX=10090 GN=Sptbn1 PE=1 SV=2	LVSQDNFGFDLPAVEAATK	3.71396	0.00319504	0.0142787	44
Q62261	SPTB2_MOUSE Spectrin beta chain, non-erythrocytic 1 OS=Mus musculus OX=10090 GN=Sptbn1 PE=1 SV=2	EAEKLESEHPDQAQAILSR	3.67437	0.00321183	0.0142787	44
Q62261	SPTB2_MOUSE Spectrin beta chain, non-erythrocytic 1 OS=Mus musculus OX=10090 GN=Sptbn1 PE=1 SV=2	EAASELLM[+16]R	2.79554	0.00336272	0.0142943	44
Q62261	SPTB2_MOUSE Spectrin beta chain, non-erythrocytic 1 OS=Mus musculus OX=10090 GN=Sptbn1 PE=1 SV=2	VIESTQDLGNDLAGVMALQR	3.25368	0.00379361	0.0147222	44
Q62261	SPTB2_MOUSE Spectrin beta chain, non-erythrocytic 1 OS=Mus musculus OX=10090 GN=Sptbn1 PE=1 SV=2	LLEVLSGER	3.07153	0.00397908	0.0148049	44
Q62261	SPTB2_MOUSE Spectrin beta chain, non-erythrocytic 1 OS=Mus musculus OX=10090 GN=Sptbn1 PE=1 SV=2	EVDDLEQWIAER	4.19214	0.00475464	0.015359	44
Q62261	SPTB2_MOUSE Spectrin beta chain, non-erythrocytic 1 OS=Mus musculus OX=10090 GN=Sptbn1 PE=1 SV=2	VLDNAIETEK	2.33115	0.00488095	0.0154781	44
Q62261	SPTB2_MOUSE Spectrin beta chain, non-erythrocytic 1 OS=Mus musculus OX=10090 GN=Sptbn1 PE=1 SV=2	DLDDFQSWLSR	3.61078	0.00493316	0.015485	44
Q62261	SPTB2_MOUSE Spectrin beta chain, non-erythrocytic 1 OS=Mus musculus OX=10090 GN=Sptbn1 PE=1 SV=2	EGMQLISEKPETEAVVK	3.9653	0.00501838	0.0155344	44
Q62261	SPTB2_MOUSE Spectrin beta chain, non-erythrocytic 1 OS=Mus musculus OX=10090 GN=Sptbn1 PE=1 SV=2	IVSSNDVGHDEYSTQSLVK	3.25296	0.00514534	0.0155445	44
Q62261	SPTB2_MOUSE Spectrin beta chain, non-erythrocytic 1 OS=Mus musculus OX=10090 GN=Sptbn1 PE=1 SV=2	VAVVNQIAR	2.77728	0.00516837	0.0155445	44
Q62261	SPTB2_MOUSE Spectrin beta chain, non-erythrocytic 1 OS=Mus musculus OX=10090 GN=Sptbn1 PE=1 SV=2	KHEAIETDIAAYEER	4.20993	0.00538857	0.015793	44
Q62261	SPTB2_MOUSE Spectrin beta chain, non-erythrocytic 1 OS=Mus musculus OX=10090 GN=Sptbn1 PE=1 SV=2	SALPAQSAATLPAR	3.26574	0.00548815	0.0158604	44
Q62261	SPTB2_MOUSE Spectrin beta chain, non-erythrocytic 1 OS=Mus musculus OX=10090 GN=Sptbn1 PE=1 SV=2	LSDGNEYLFQAK	2.95745	0.00566665	0.0160407	44
Q62261	SPTB2_MOUSE Spectrin beta chain, non-erythrocytic 1 OS=Mus musculus OX=10090 GN=Sptbn1 PE=1 SV=2	QALQDTLALYK	3.7232	0.00635852	0.0168656	44
Q62261	SPTB2_MOUSE Spectrin beta chain, non-erythrocytic 1 OS=Mus musculus OX=10090 GN=Sptbn1 PE=1 SV=2	LVSDGNINSDR	2.69405	0.00682288	0.0172454	44
Q62261	SPTB2_MOUSE Spectrin beta chain, non-erythrocytic 1 OS=Mus musculus OX=10090 GN=Sptbn1 PE=1 SV=2	GNLEVLLFTIQSK	4.35723	0.00691947	0.0174005	44
Q62261	SPTB2_MOUSE Spectrin beta chain, non-erythrocytic 1 OS=Mus musculus OX=10090 GN=Sptbn1 PE=1 SV=2	DALLSALSIQNYHLEC[+57]NETK	3.43813	0.00693837	0.0174216	44
Q62261	SPTB2_MOUSE Spectrin beta chain, non-erythrocytic 1 OS=Mus musculus OX=10090 GN=Sptbn1 PE=1 SV=2	HQILEQAVEDYAETVHQLSK	4.18904	0.00785488	0.018241	44
Q62261	SPTB2_MOUSE Spectrin beta chain, non-erythrocytic 1 OS=Mus musculus OX=10090 GN=Sptbn1 PE=1 SV=2	LQALDTGWNELHK	3.63034	0.00791442	0.0182766	44
Q62261	SPTB2_MOUSE Spectrin beta chain, non-erythrocytic 1 OS=Mus musculus OX=10090 GN=Sptbn1 PE=1 SV=2	VQAVVAVAR	3.53856	0.00825079	0.0186412	44
Q62261	SPTB2_MOUSE Spectrin beta chain, non-erythrocytic 1 OS=Mus musculus OX=10090 GN=Sptbn1 PE=1 SV=2	DVEDEILWVGER	5.07749	0.00911532	0.0196973	44
Q62261	SPTB2_MOUSE Spectrin beta chain, non-erythrocytic 1 OS=Mus musculus OX=10090 GN=Sptbn1 PE=1 SV=2	DLTSVNILLK	3.36956	0.00924088	0.0198422	44
Q62261	SPTB2_MOUSE Spectrin beta chain, non-erythrocytic 1 OS=Mus musculus OX=10090 GN=Sptbn1 PE=1 SV=2	SQNIITDSSSLNAEAIR	4.21965	0.00950446	0.0201813	44
Q62261	SPTB2_MOUSE Spectrin beta chain, non-erythrocytic 1 OS=Mus musculus OX=10090 GN=Sptbn1 PE=1 SV=2	ALVADSHPESER	4.93477	0.0113042	0.0220656	44
Q62261	SPTB2_MOUSE Spectrin beta chain, non-erythrocytic 1 OS=Mus musculus OX=10090 GN=Sptbn1 PE=1 SV=2	VAHMEFC[+57]YQELC[+57]QLAAER	3.34935	0.0115164	0.0222822	44
Q62261	SPTB2_MOUSE Spectrin beta chain, non-erythrocytic 1 OS=Mus musculus OX=10090 GN=Sptbn1 PE=1 SV=2	DQNTVETLQR	2.32293	0.012791	0.0235058	44
Q62261	SPTB2_MOUSE Spectrin beta chain, non-erythrocytic 1 OS=Mus musculus OX=10090 GN=Sptbn1 PE=1 SV=2	AELFTQSC[+57]ADLDK	4.06434	0.0134079	0.0241931	44
Q62261	SPTB2_MOUSE Spectrin beta chain, non-erythrocytic 1 OS=Mus musculus OX=10090 GN=Sptbn1 PE=1 SV=2	LTTLELLEVR	3.46094	0.0135516	0.0244268	44
Q62261	SPTB2_MOUSE Spectrin beta chain, non-erythrocytic 1 OS=Mus musculus OX=10090 GN=Sptbn1 PE=1 SV=2	LFQLNR	2.95502	0.014929	0.0259238	44
Q62261	SPTB2_MOUSE Spectrin beta chain, non-erythrocytic 1 OS=Mus musculus OX=10090 GN=Sptbn1 PE=1 SV=2	LQQFLR	1.97535	0.0153705	0.0265373	44
Q9D8E6	RL4_MOUSE 60S ribosomal protein L4 OS=Mus musculus OX=10090 GN=Rpl4 PE=1 SV=3	APIRPDIVNFVHTNLR	5.12923	0.0172187	0.0283579	44
O08788	DCTN1_MOUSE Dynactin subunit 1 OS=Mus musculus OX=10090 GN=Dctn1 PE=1 SV=3	VDELTTDLEILK	3.48842	0.0206637	0.0323847	44
Q9CWS5	Q9CWS5_MOUSE Uncharacterized protein OS=Mus musculus OX=10090 PE=2 SV=1	VADALANAAGHLDDLPGALSALSDLHAHK	4.31824	0.0214659	0.0333925	44
P62717	RL18A_MOUSE 60S ribosomal protein L18a OS=Mus musculus OX=10090 GN=Rpl18a PE=1 SV=1	FWYFVSQLK	4.43104	0.0223277	0.0342684	44
P63005	LIS1_MOUSE Platelet-activating factor acetylhydrolase IB subunit alpha OS=Mus musculus OX=10090 GN=Pafah1b1 PE=1 SV=2	LLASC[+57]SADMTIK	2.33388	0.0249637	0.0370636	44
P20357	MTAP2_MOUSE Microtubule-associated protein 2 OS=Mus musculus OX=10090 GN=Map2 PE=1 SV=2	LASVSADAEVAR	6.12045	0.0253148	0.0374343	44
Q68FD5	CLH1_MOUSE Clathrin heavy chain 1 OS=Mus musculus OX=10090 GN=Cltc PE=1 SV=3	IYIDSNNNPER	4.02063	0.0257549	0.0379869	44
Q9DBG3	AP2B1_MOUSE AP-2 complex subunit beta OS=Mus musculus OX=10090 GN=Ap2b1 PE=1 SV=1	LLSTDPVTAK	2.32402	0.0273649	0.0397318	44
Q6PIE5	AT1A2_MOUSE Sodium/potassium-transporting ATPase subunit alpha-2 OS=Mus musculus OX=10090 GN=Atp1a2 PE=1 SV=1	DTAGDASESALLK	2.64302	0.027925	0.0402751	44
P80317	TCPZ_MOUSE T-complex protein 1 subunit zeta OS=Mus musculus OX=10090 GN=Cct6a PE=1 SV=3	ALQFLEQVK	0.927699	0.0292602	0.0417604	44
P14873	MAP1B_MOUSE Microtubule-associated protein 1B OS=Mus musculus OX=10090 GN=Map1b PE=1 SV=2	LGGDVSPTQIDVSQFGSFK	#REF!	#REF!	0.0495207	43
Q9QYR6	MAP1A_MOUSE Microtubule-associated protein 1A OS=Mus musculus OX=10090 GN=Map1a PE=1 SV=2	SEPQDFQEDSWGDTK	3.17345	3.10908e-05	0.0142787	41
Q9QYR6	MAP1A_MOUSE Microtubule-associated protein 1A OS=Mus musculus OX=10090 GN=Map1a PE=1 SV=2	DAEQTEPEQREPTPYPDER	2.61466	0.000205165	0.0142787	41
Q9QYR6	MAP1A_MOUSE Microtubule-associated protein 1A OS=Mus musculus OX=10090 GN=Map1a PE=1 SV=2	VPSAPGQESPVPDTK	2.13013	0.000288771	0.0142787	41
Q9QYR6	MAP1A_MOUSE Microtubule-associated protein 1A OS=Mus musculus OX=10090 GN=Map1a PE=1 SV=2	TRHDEYLEVTK	1.9441	0.000571479	0.0142787	41
Q9QYR6	MAP1A_MOUSE Microtubule-associated protein 1A OS=Mus musculus OX=10090 GN=Map1a PE=1 SV=2	VPEVTESHTTR	1.55736	0.000706943	0.0142787	41
Q9QYR6	MAP1A_MOUSE Microtubule-associated protein 1A OS=Mus musculus OX=10090 GN=Map1a PE=1 SV=2	TADQDFFR	2.11909	0.000763857	0.0142787	41
Q9QYR6	MAP1A_MOUSE Microtubule-associated protein 1A OS=Mus musculus OX=10090 GN=Map1a PE=1 SV=2	AQWGENLQVTLIPTHDTEVTR	4.02383	0.000970413	0.0142787	41
Q9QYR6	MAP1A_MOUSE Microtubule-associated protein 1A OS=Mus musculus OX=10090 GN=Map1a PE=1 SV=2	AVLDALLEGK	3.41891	0.000990085	0.0142787	41
Q9QYR6	MAP1A_MOUSE Microtubule-associated protein 1A OS=Mus musculus OX=10090 GN=Map1a PE=1 SV=2	REEVLEEGAK	3.5654	0.00114319	0.0142787	41
Q9QYR6	MAP1A_MOUSE Microtubule-associated protein 1A OS=Mus musculus OX=10090 GN=Map1a PE=1 SV=2	SAPC[+57]GSLAFSGDR	2.59296	0.001186	0.0142787	41
Q9QYR6	MAP1A_MOUSE Microtubule-associated protein 1A OS=Mus musculus OX=10090 GN=Map1a PE=1 SV=2	EQKDEASEEKEQVLEQK	2.70046	0.00121062	0.0142787	41
Q9QYR6	MAP1A_MOUSE Microtubule-associated protein 1A OS=Mus musculus OX=10090 GN=Map1a PE=1 SV=2	NLISPELGVVFFNVPDK	3.38471	0.00147735	0.0142787	41
Q9QYR6	MAP1A_MOUSE Microtubule-associated protein 1A OS=Mus musculus OX=10090 GN=Map1a PE=1 SV=2	GDSALFAVNGFNILVDGGSDRK	2.66867	0.00152478	0.0142787	41
Q9QYR6	MAP1A_MOUSE Microtubule-associated protein 1A OS=Mus musculus OX=10090 GN=Map1a PE=1 SV=2	IDSVLLTHIGADNLPGINGLLQR	4.49252	0.00192763	0.0142787	41
Q9QYR6	MAP1A_MOUSE Microtubule-associated protein 1A OS=Mus musculus OX=10090 GN=Map1a PE=1 SV=2	EAELTPENIAAAR	2.09467	0.00204696	0.0142787	41
Q9QYR6	MAP1A_MOUSE Microtubule-associated protein 1A OS=Mus musculus OX=10090 GN=Map1a PE=1 SV=2	SPWASDFKDFQEPLPQK	2.8678	0.00212212	0.0142787	41
Q9QYR6	MAP1A_MOUSE Microtubule-associated protein 1A OS=Mus musculus OX=10090 GN=Map1a PE=1 SV=2	VVSNTIEPLTLFHK	2.97692	0.00266188	0.0142787	41
Q9QYR6	MAP1A_MOUSE Microtubule-associated protein 1A OS=Mus musculus OX=10090 GN=Map1a PE=1 SV=2	GAALQQTQAPEPR	2.02941	0.00319114	0.0142787	41
Q9QYR6	MAP1A_MOUSE Microtubule-associated protein 1A OS=Mus musculus OX=10090 GN=Map1a PE=1 SV=2	SPQAQDTLGSLAGGQTGC[+57]TIQLLPEQDK	2.8988	0.00369558	0.0146988	41
Q9QYR6	MAP1A_MOUSE Microtubule-associated protein 1A OS=Mus musculus OX=10090 GN=Map1a PE=1 SV=2	AVVFETGEAGAASGAGSLPGEVR	2.31153	0.00387634	0.0147408	41
Q9QYR6	MAP1A_MOUSE Microtubule-associated protein 1A OS=Mus musculus OX=10090 GN=Map1a PE=1 SV=2	EGEGGAGAPDSSSFSSK	1.96642	0.00416191	0.0148604	41
Q9QYR6	MAP1A_MOUSE Microtubule-associated protein 1A OS=Mus musculus OX=10090 GN=Map1a PE=1 SV=2	ELALSSPEDLTQDFEELKR	4.24648	0.00487012	0.0154781	41
Q9QYR6	MAP1A_MOUSE Microtubule-associated protein 1A OS=Mus musculus OX=10090 GN=Map1a PE=1 SV=2	DLAAGAVPANLKPSK	2.24696	0.00491633	0.015485	41
Q9QYR6	MAP1A_MOUSE Microtubule-associated protein 1A OS=Mus musculus OX=10090 GN=Map1a PE=1 SV=2	NEPTTPSWLAEIPPWVPK	4.793	0.00537943	0.0157858	41
Q9QYR6	MAP1A_MOUSE Microtubule-associated protein 1A OS=Mus musculus OX=10090 GN=Map1a PE=1 SV=2	LSSFATSVAEDQSVASLTAPQTEETGK	2.34876	0.00563184	0.016008	41
Q9QYR6	MAP1A_MOUSE Microtubule-associated protein 1A OS=Mus musculus OX=10090 GN=Map1a PE=1 SV=2	ALGLEESPEEEGK	3.92506	0.00578086	0.0161689	41
Q9QYR6	MAP1A_MOUSE Microtubule-associated protein 1A OS=Mus musculus OX=10090 GN=Map1a PE=1 SV=2	LGIQAEPLYR	1.82626	0.00677171	0.0172157	41
Q9QYR6	MAP1A_MOUSE Microtubule-associated protein 1A OS=Mus musculus OX=10090 GN=Map1a PE=1 SV=2	LSKPC[+57]C[+57]YIFPGGR	4.4887	0.00760785	0.0180656	41
Q9QYR6	MAP1A_MOUSE Microtubule-associated protein 1A OS=Mus musculus OX=10090 GN=Map1a PE=1 SV=2	VLFPGNAPQNK	2.10223	0.00800262	0.0183434	41
Q9QYR6	MAP1A_MOUSE Microtubule-associated protein 1A OS=Mus musculus OX=10090 GN=Map1a PE=1 SV=2	APDSGAEVER	1.92267	0.00863447	0.0190537	41
Q9QYR6	MAP1A_MOUSE Microtubule-associated protein 1A OS=Mus musculus OX=10090 GN=Map1a PE=1 SV=2	EQDVVQGWR	2.14726	0.0095315	0.0201952	41
Q9QYR6	MAP1A_MOUSE Microtubule-associated protein 1A OS=Mus musculus OX=10090 GN=Map1a PE=1 SV=2	ESTFLDEGPNEQEITPLQHTPR	2.91901	0.00961223	0.0202598	41
Q9QYR6	MAP1A_MOUSE Microtubule-associated protein 1A OS=Mus musculus OX=10090 GN=Map1a PE=1 SV=2	ALALVPGTPTR	1.57452	0.0096497	0.0203346	41
Q9QYR6	MAP1A_MOUSE Microtubule-associated protein 1A OS=Mus musculus OX=10090 GN=Map1a PE=1 SV=2	SSLLLDTVTSIPSSR	2.39643	0.0112796	0.0220656	41
Q9QYR6	MAP1A_MOUSE Microtubule-associated protein 1A OS=Mus musculus OX=10090 GN=Map1a PE=1 SV=2	FPTSTYDLSGPEGPGPFEASQSAESAVPASSSK	3.9966	0.0115579	0.0223796	41
Q9QYR6	MAP1A_MOUSE Microtubule-associated protein 1A OS=Mus musculus OX=10090 GN=Map1a PE=1 SV=2	SPPC[+57]EDFSVTGESEK	2.81594	0.0118469	0.0226104	41
Q9QYR6	MAP1A_MOUSE Microtubule-associated protein 1A OS=Mus musculus OX=10090 GN=Map1a PE=1 SV=2	GDSALFAVNGFNILVDGGSDR	5.81638	0.0126487	0.0232906	41
Q9QYR6	MAP1A_MOUSE Microtubule-associated protein 1A OS=Mus musculus OX=10090 GN=Map1a PE=1 SV=2	QEPEPGPNVEPSFTPPAVPPR	2.5533	0.0127142	0.0234081	41
Q9QYR6	MAP1A_MOUSE Microtubule-associated protein 1A OS=Mus musculus OX=10090 GN=Map1a PE=1 SV=2	LDMYVLNPVK	3.51768	0.0139383	0.0247974	41
Q9QYR6	MAP1A_MOUSE Microtubule-associated protein 1A OS=Mus musculus OX=10090 GN=Map1a PE=1 SV=2	SFQYADIYEQMMLTGLGPAC[+57]PTR	3.54481	0.0152178	0.0262731	41
Q8R191	SNG3_MOUSE Synaptogyrin-3 OS=Mus musculus OX=10090 GN=Syngr3 PE=1 SV=1	AGAAFDPVSFAR	2.28436	0.032956	0.046071	41
Q7TMM9	TBB2A_MOUSE Tubulin beta-2A chain OS=Mus musculus OX=10090 GN=Tubb2a PE=1 SV=1	FWEVISDEHGIDPTGSYHGDSDLQLER	5.95324	0.000615289	0.0142787	38
Q7TMM9	TBB2A_MOUSE Tubulin beta-2A chain OS=Mus musculus OX=10090 GN=Tubb2a PE=1 SV=1	M[+16]SATFIGNSTAIQELFK	2.08288	0.00085099	0.0142787	38
Q7TMM9	TBB2A_MOUSE Tubulin beta-2A chain OS=Mus musculus OX=10090 GN=Tubb2a PE=1 SV=1	GHYTEGAELVDSVLDVVRK	3.69864	0.000881616	0.0142787	38
Q7TMM9	TBB2A_MOUSE Tubulin beta-2A chain OS=Mus musculus OX=10090 GN=Tubb2a PE=1 SV=1	M[+16]REIVHIQAGQC[+57]GNQIGAK	2.52786	0.00128587	0.0142787	38
Q7TMM9	TBB2A_MOUSE Tubulin beta-2A chain OS=Mus musculus OX=10090 GN=Tubb2a PE=1 SV=1	KLAVNM[+16]VPFPR	2.25882	0.00146039	0.0142787	38
Q7TMM9	TBB2A_MOUSE Tubulin beta-2A chain OS=Mus musculus OX=10090 GN=Tubb2a PE=1 SV=1	LAVNM[+16]VPFPR	1.91947	0.0015702	0.0142787	38
Q7TMM9	TBB2A_MOUSE Tubulin beta-2A chain OS=Mus musculus OX=10090 GN=Tubb2a PE=1 SV=1	NM[+16]MAAC[+57]DPR	2.01032	0.00190623	0.0142787	38
Q7TMM9	TBB2A_MOUSE Tubulin beta-2A chain OS=Mus musculus OX=10090 GN=Tubb2a PE=1 SV=1	NMM[+16]AAC[+57]DPR	1.94559	0.00210834	0.0142787	38
Q7TMM9	TBB2A_MOUSE Tubulin beta-2A chain OS=Mus musculus OX=10090 GN=Tubb2a PE=1 SV=1	MSATFIGNSTAIQELFKR	3.31793	0.00278843	0.0142787	38
Q7TMM9	TBB2A_MOUSE Tubulin beta-2A chain OS=Mus musculus OX=10090 GN=Tubb2a PE=1 SV=1	MSATFIGNSTAIQELFK	3.1985	0.00292054	0.0142787	38
Q7TMM9	TBB2A_MOUSE Tubulin beta-2A chain OS=Mus musculus OX=10090 GN=Tubb2a PE=1 SV=1	LTTPTYGDLNHLVSATM[+16]SGVTTC[+57]LR	2.76108	0.00316977	0.0142787	38
Q7TMM9	TBB2A_MOUSE Tubulin beta-2A chain OS=Mus musculus OX=10090 GN=Tubb2a PE=1 SV=1	FPGQLNADLRK	3.03746	0.00384828	0.0147229	38
Q7TMM9	TBB2A_MOUSE Tubulin beta-2A chain OS=Mus musculus OX=10090 GN=Tubb2a PE=1 SV=1	EIVHIQAGQC[+57]GNQIGAK	2.27579	0.00410856	0.0148111	38
Q7TMM9	TBB2A_MOUSE Tubulin beta-2A chain OS=Mus musculus OX=10090 GN=Tubb2a PE=1 SV=1	ESESC[+57]DC[+57]LQGFQLTHSLGGGTGSGM[+16]GTLLISK	3.10726	0.00416593	0.0148726	38
Q7TMM9	TBB2A_MOUSE Tubulin beta-2A chain OS=Mus musculus OX=10090 GN=Tubb2a PE=1 SV=1	LTTPTYGDLNHLVSATMSGVTTC[+57]LR	4.27695	0.00455046	0.0152245	38
Q7TMM9	TBB2A_MOUSE Tubulin beta-2A chain OS=Mus musculus OX=10090 GN=Tubb2a PE=1 SV=1	SGPFGQIFRPDNFVFGQSGAGNNWAK	5.43817	0.00484515	0.0154384	38
Q7TMM9	TBB2A_MOUSE Tubulin beta-2A chain OS=Mus musculus OX=10090 GN=Tubb2a PE=1 SV=1	ALTVPELTQQMFDSK	2.65806	0.00492953	0.015485	38
Q7TMM9	TBB2A_MOUSE Tubulin beta-2A chain OS=Mus musculus OX=10090 GN=Tubb2a PE=1 SV=1	ALTVPELTQQM[+16]FDSK	2.40897	0.00508787	0.0155395	38
Q7TMM9	TBB2A_MOUSE Tubulin beta-2A chain OS=Mus musculus OX=10090 GN=Tubb2a PE=1 SV=1	ISEQFTAM[+16]FR	2.18851	0.00564009	0.0160162	38
Q7TMM9	TBB2A_MOUSE Tubulin beta-2A chain OS=Mus musculus OX=10090 GN=Tubb2a PE=1 SV=1	INVYYNEAAGNK	2.31141	0.00748964	0.0180088	38
Q7TMM9	TBB2A_MOUSE Tubulin beta-2A chain OS=Mus musculus OX=10090 GN=Tubb2a PE=1 SV=1	LHFFM[+16]PGFAPLTSR	3.19969	0.00749681	0.0180136	38
Q7TMM9	TBB2A_MOUSE Tubulin beta-2A chain OS=Mus musculus OX=10090 GN=Tubb2a PE=1 SV=1	KLAVNMVPFPR	3.12867	0.00777815	0.0181816	38
Q7TMM9	TBB2A_MOUSE Tubulin beta-2A chain OS=Mus musculus OX=10090 GN=Tubb2a PE=1 SV=1	MSM[+16]KEVDEQM[+16]LNVQNK	1.88045	0.00789637	0.0182766	38
Q7TMM9	TBB2A_MOUSE Tubulin beta-2A chain OS=Mus musculus OX=10090 GN=Tubb2a PE=1 SV=1	LHFFMPGFAPLTSR	4.21545	0.00805845	0.0184059	38
Q7TMM9	TBB2A_MOUSE Tubulin beta-2A chain OS=Mus musculus OX=10090 GN=Tubb2a PE=1 SV=1	IM[+16]NTFSVMPSPK	1.73496	0.00820437	0.0185936	38
Q7TMM9	TBB2A_MOUSE Tubulin beta-2A chain OS=Mus musculus OX=10090 GN=Tubb2a PE=1 SV=1	FPGQLNADLR	2.20785	0.00823014	0.0186147	38
Q7TMM9	TBB2A_MOUSE Tubulin beta-2A chain OS=Mus musculus OX=10090 GN=Tubb2a PE=1 SV=1	AILVDLEPGTM[+16]DSVR	1.98709	0.00865322	0.0190571	38
Q7TMM9	TBB2A_MOUSE Tubulin beta-2A chain OS=Mus musculus OX=10090 GN=Tubb2a PE=1 SV=1	LAVNMVPFPR	2.81227	0.00871702	0.0191457	38
Q7TMM9	TBB2A_MOUSE Tubulin beta-2A chain OS=Mus musculus OX=10090 GN=Tubb2a PE=1 SV=1	MREIVHIQAGQC[+57]GNQIGAK	3.05783	0.0095953	0.0202577	38
Q7TMM9	TBB2A_MOUSE Tubulin beta-2A chain OS=Mus musculus OX=10090 GN=Tubb2a PE=1 SV=1	GHYTEGAELVDSVLDVVR	4.39861	0.00970093	0.0203637	38
Q7TMM9	TBB2A_MOUSE Tubulin beta-2A chain OS=Mus musculus OX=10090 GN=Tubb2a PE=1 SV=1	AILVDLEPGTMDSVR	2.64684	0.0100038	0.0206373	38
Q7TMM9	TBB2A_MOUSE Tubulin beta-2A chain OS=Mus musculus OX=10090 GN=Tubb2a PE=1 SV=1	ESESC[+57]DC[+57]LQGFQLTHSLGGGTGSGMGTLLISK	3.72472	0.0129018	0.0236509	38
Q7TMM9	TBB2A_MOUSE Tubulin beta-2A chain OS=Mus musculus OX=10090 GN=Tubb2a PE=1 SV=1	ISEQFTAMFR	3.55164	0.0138304	0.0246875	38
Q7TMM9	TBB2A_MOUSE Tubulin beta-2A chain OS=Mus musculus OX=10090 GN=Tubb2a PE=1 SV=1	IMNTFSVM[+16]PSPK	1.79704	0.0139577	0.0249067	38
Q62167	DDX3X_MOUSE ATP-dependent RNA helicase DDX3X OS=Mus musculus OX=10090 GN=Ddx3x PE=1 SV=3	TAAFLLPILSQIYADGPGEALR	2.55501	0.0173049	0.0284395	38
P16546	SPTN1_MOUSE Spectrin alpha chain, non-erythrocytic 1 OS=Mus musculus OX=10090 GN=Sptan1 PE=1 SV=4	ENLLEEQGSIALR	3.03208	0.0187891	0.0301134	38
P26039	TLN1_MOUSE Talin-1 OS=Mus musculus OX=10090 GN=Tln1 PE=1 SV=2	IGITNHDEYSLVR	4.36307	0.0221165	0.0340775	38
P39053	DYN1_MOUSE Dynamin-1 OS=Mus musculus OX=10090 GN=Dnm1 PE=1 SV=2	GM[+16]EDLIPLVNR	2.6698	0.0272625	0.0396378	38
P46460	NSF_MOUSE Vesicle-fusing ATPase OS=Mus musculus OX=10090 GN=Nsf PE=1 SV=2	LFADAEEEQR	3.05378	0.000219111	0.0142787	30
P46460	NSF_MOUSE Vesicle-fusing ATPase OS=Mus musculus OX=10090 GN=Nsf PE=1 SV=2	GSM[+16]AGSTGVHDTVVNQLLSK	2.58516	0.0016804	0.0142787	30
P46460	NSF_MOUSE Vesicle-fusing ATPase OS=Mus musculus OX=10090 GN=Nsf PE=1 SV=2	IEVGLVVGNSQVAFEK	3.85241	0.0022033	0.0142787	30
P46460	NSF_MOUSE Vesicle-fusing ATPase OS=Mus musculus OX=10090 GN=Nsf PE=1 SV=2	M[+16]EIGLPDEK	2.58289	0.0024155	0.0142787	30
P46460	NSF_MOUSE Vesicle-fusing ATPase OS=Mus musculus OX=10090 GN=Nsf PE=1 SV=2	QKIEVGLVVGNSQVAFEK	3.65207	0.00303862	0.0142787	30
P46460	NSF_MOUSE Vesicle-fusing ATPase OS=Mus musculus OX=10090 GN=Nsf PE=1 SV=2	M[+16]GIGGLDKEFSDIFR	3.03762	0.00333808	0.0142787	30
P46460	NSF_MOUSE Vesicle-fusing ATPase OS=Mus musculus OX=10090 GN=Nsf PE=1 SV=2	QC[+57]IGTMTIEIDFLQK	3.89502	0.00338171	0.0143137	30
P46460	NSF_MOUSE Vesicle-fusing ATPase OS=Mus musculus OX=10090 GN=Nsf PE=1 SV=2	NFSGAELEGLVR	2.89308	0.00404166	0.0148102	30
P46460	NSF_MOUSE Vesicle-fusing ATPase OS=Mus musculus OX=10090 GN=Nsf PE=1 SV=2	TPLVSVLLEGPPHSGK	3.18496	0.00410149	0.0148111	30
P46460	NSF_MOUSE Vesicle-fusing ATPase OS=Mus musculus OX=10090 GN=Nsf PE=1 SV=2	AESLQVTR	2.65663	0.00446856	0.0151274	30
P46460	NSF_MOUSE Vesicle-fusing ATPase OS=Mus musculus OX=10090 GN=Nsf PE=1 SV=2	IAEESNFPFIK	3.07433	0.00461793	0.0152902	30
P46460	NSF_MOUSE Vesicle-fusing ATPase OS=Mus musculus OX=10090 GN=Nsf PE=1 SV=2	LLDYVPIGPR	3.03154	0.00516344	0.0155445	30
P46460	NSF_MOUSE Vesicle-fusing ATPase OS=Mus musculus OX=10090 GN=Nsf PE=1 SV=2	MGIGGLDKEFSDIFR	5.18533	0.00523525	0.0156609	30
P46460	NSF_MOUSE Vesicle-fusing ATPase OS=Mus musculus OX=10090 GN=Nsf PE=1 SV=2	GILLYGPPGC[+57]GK	2.75489	0.00558335	0.0159565	30
P46460	NSF_MOUSE Vesicle-fusing ATPase OS=Mus musculus OX=10090 GN=Nsf PE=1 SV=2	AENSSLNLIGK	2.46302	0.00639378	0.0168656	30
P46460	NSF_MOUSE Vesicle-fusing ATPase OS=Mus musculus OX=10090 GN=Nsf PE=1 SV=2	LGANSGLHIIIFDEIDAIC[+57]K	4.25393	0.00647269	0.0169904	30
P46460	NSF_MOUSE Vesicle-fusing ATPase OS=Mus musculus OX=10090 GN=Nsf PE=1 SV=2	SQLSC[+57]VVVDDIER	2.69728	0.00657441	0.0171033	30
P46460	NSF_MOUSE Vesicle-fusing ATPase OS=Mus musculus OX=10090 GN=Nsf PE=1 SV=2	KLLIIGTTSR	3.72718	0.00664148	0.0171577	30
P46460	NSF_MOUSE Vesicle-fusing ATPase OS=Mus musculus OX=10090 GN=Nsf PE=1 SV=2	VLDDGELLVQQTK	2.25693	0.00668406	0.0171577	30
P46460	NSF_MOUSE Vesicle-fusing ATPase OS=Mus musculus OX=10090 GN=Nsf PE=1 SV=2	C[+57]PTDELSLSNC[+57]AVVNEK	3.34278	0.00668708	0.0171577	30
P46460	NSF_MOUSE Vesicle-fusing ATPase OS=Mus musculus OX=10090 GN=Nsf PE=1 SV=2	YVGESEANIR	2.68136	0.00672523	0.0171722	30
P46460	NSF_MOUSE Vesicle-fusing ATPase OS=Mus musculus OX=10090 GN=Nsf PE=1 SV=2	NIDSNPYDTDK	2.66026	0.00760966	0.0180656	30
P46460	NSF_MOUSE Vesicle-fusing ATPase OS=Mus musculus OX=10090 GN=Nsf PE=1 SV=2	LFGLLVK	3.76468	0.00777479	0.0181816	30
P46460	NSF_MOUSE Vesicle-fusing ATPase OS=Mus musculus OX=10090 GN=Nsf PE=1 SV=2	VVNGPEILNK	2.37983	0.00908734	0.0196892	30
P46460	NSF_MOUSE Vesicle-fusing ATPase OS=Mus musculus OX=10090 GN=Nsf PE=1 SV=2	LLIIGTTSR	2.48899	0.0116415	0.0223796	30
P46460	NSF_MOUSE Vesicle-fusing ATPase OS=Mus musculus OX=10090 GN=Nsf PE=1 SV=2	GHQLLSADVDIK	3.19854	0.0135643	0.0244268	30
P46460	NSF_MOUSE Vesicle-fusing ATPase OS=Mus musculus OX=10090 GN=Nsf PE=1 SV=2	WGDPVTR	2.72934	0.0157829	0.0269378	30
Q9Z1G4	VPP1_MOUSE V-type proton ATPase 116 kDa subunit a isoform 1 OS=Mus musculus OX=10090 GN=Atp6v0a1 PE=1 SV=3	QAEIENPLEDPVTGDYVHK	1.88495	0.0191965	0.0305692	30
Q93092	TALDO_MOUSE Transaldolase OS=Mus musculus OX=10090 GN=Taldo1 PE=1 SV=2	LFVLFGAEILK	5.55037	0.0239267	0.0360261	30
P12970	RL7A_MOUSE 60S ribosomal protein L7a OS=Mus musculus OX=10090 GN=Rpl7a PE=1 SV=2	NFGIGQDIQPK	4.45896	0.024296	0.0364338	30
P63017	HSP7C_MOUSE Heat shock cognate 71 kDa protein OS=Mus musculus OX=10090 GN=Hspa8 PE=1 SV=1	RFDDAVVQSDMK	3.50931	0.000235922	0.0142787	30
P63017	HSP7C_MOUSE Heat shock cognate 71 kDa protein OS=Mus musculus OX=10090 GN=Hspa8 PE=1 SV=1	C[+57]NEIISWLDK	1.46202	0.000953012	0.0142787	30
P63017	HSP7C_MOUSE Heat shock cognate 71 kDa protein OS=Mus musculus OX=10090 GN=Hspa8 PE=1 SV=1	STAGDTHLGGEDFDNR	1.96364	0.00126843	0.0142787	30
P63017	HSP7C_MOUSE Heat shock cognate 71 kDa protein OS=Mus musculus OX=10090 GN=Hspa8 PE=1 SV=1	NQVAM[+16]NPTNTVFDAK	1.85969	0.00137438	0.0142787	30
P63017	HSP7C_MOUSE Heat shock cognate 71 kDa protein OS=Mus musculus OX=10090 GN=Hspa8 PE=1 SV=1	SINPDEAVAYGAAVQAAILSGDK	3.09309	0.00201156	0.0142787	30
P63017	HSP7C_MOUSE Heat shock cognate 71 kDa protein OS=Mus musculus OX=10090 GN=Hspa8 PE=1 SV=1	NSLESYAFNM[+16]K	2.18374	0.00223996	0.0142787	30
P63017	HSP7C_MOUSE Heat shock cognate 71 kDa protein OS=Mus musculus OX=10090 GN=Hspa8 PE=1 SV=1	MVNHFIAEFKR	2.7498	0.00275272	0.0142787	30
P63017	HSP7C_MOUSE Heat shock cognate 71 kDa protein OS=Mus musculus OX=10090 GN=Hspa8 PE=1 SV=1	DAGTIAGLNVLR	2.22439	0.00299073	0.0142787	30
P63017	HSP7C_MOUSE Heat shock cognate 71 kDa protein OS=Mus musculus OX=10090 GN=Hspa8 PE=1 SV=1	LLQDFFNGK	2.30857	0.00328094	0.0142787	30
P63017	HSP7C_MOUSE Heat shock cognate 71 kDa protein OS=Mus musculus OX=10090 GN=Hspa8 PE=1 SV=1	VQVEYK	2.30592	0.00334158	0.0142787	30
P63017	HSP7C_MOUSE Heat shock cognate 71 kDa protein OS=Mus musculus OX=10090 GN=Hspa8 PE=1 SV=1	FDDAVVQSDM[+16]K	1.62868	0.00334815	0.0142787	30
P63017	HSP7C_MOUSE Heat shock cognate 71 kDa protein OS=Mus musculus OX=10090 GN=Hspa8 PE=1 SV=1	FELTGIPPAPR	2.93854	0.00384103	0.0147222	30
P63017	HSP7C_MOUSE Heat shock cognate 71 kDa protein OS=Mus musculus OX=10090 GN=Hspa8 PE=1 SV=1	FEELNADLFR	2.38714	0.00394807	0.0147543	30
P63017	HSP7C_MOUSE Heat shock cognate 71 kDa protein OS=Mus musculus OX=10090 GN=Hspa8 PE=1 SV=1	GPAVGIDLGTTYSC[+57]VGVFQHGK	3.41982	0.00404733	0.0148102	30
P63017	HSP7C_MOUSE Heat shock cognate 71 kDa protein OS=Mus musculus OX=10090 GN=Hspa8 PE=1 SV=1	TTPSYVAFTDTER	2.20842	0.00422155	0.0148857	30
P63017	HSP7C_MOUSE Heat shock cognate 71 kDa protein OS=Mus musculus OX=10090 GN=Hspa8 PE=1 SV=1	EIAEAYLGK	1.73763	0.0044574	0.0151163	30
P63017	HSP7C_MOUSE Heat shock cognate 71 kDa protein OS=Mus musculus OX=10090 GN=Hspa8 PE=1 SV=1	FDDAVVQSDMK	2.3921	0.00520789	0.0156231	30
P63017	HSP7C_MOUSE Heat shock cognate 71 kDa protein OS=Mus musculus OX=10090 GN=Hspa8 PE=1 SV=1	LDKSQIHDIVLVGGSTR	3.21735	0.00565126	0.0160243	30
P63017	HSP7C_MOUSE Heat shock cognate 71 kDa protein OS=Mus musculus OX=10090 GN=Hspa8 PE=1 SV=1	SFYPEEVSSMVLTK	2.58298	0.00664553	0.0171577	30
P63017	HSP7C_MOUSE Heat shock cognate 71 kDa protein OS=Mus musculus OX=10090 GN=Hspa8 PE=1 SV=1	NSLESYAFNMK	2.60064	0.00678643	0.0172276	30
P63017	HSP7C_MOUSE Heat shock cognate 71 kDa protein OS=Mus musculus OX=10090 GN=Hspa8 PE=1 SV=1	SQIHDIVLVGGSTR	2.05754	0.00721567	0.0176807	30
P63017	HSP7C_MOUSE Heat shock cognate 71 kDa protein OS=Mus musculus OX=10090 GN=Hspa8 PE=1 SV=1	QTQTFTTYSDNQPGVLIQVYEGER	3.49047	0.00722777	0.017686	30
P63017	HSP7C_MOUSE Heat shock cognate 71 kDa protein OS=Mus musculus OX=10090 GN=Hspa8 PE=1 SV=1	MKEIAEAYLGK	2.53728	0.00764501	0.0180749	30
P63017	HSP7C_MOUSE Heat shock cognate 71 kDa protein OS=Mus musculus OX=10090 GN=Hspa8 PE=1 SV=1	ARFEELNADLFR	3.3195	0.00870836	0.0191457	30
P63017	HSP7C_MOUSE Heat shock cognate 71 kDa protein OS=Mus musculus OX=10090 GN=Hspa8 PE=1 SV=1	HWPFMVVNDAGRPK	4.00564	0.00933959	0.0199333	30
P63017	HSP7C_MOUSE Heat shock cognate 71 kDa protein OS=Mus musculus OX=10090 GN=Hspa8 PE=1 SV=1	HWPFM[+16]VVNDAGRPK	2.83714	0.00968221	0.0203522	30
P63017	HSP7C_MOUSE Heat shock cognate 71 kDa protein OS=Mus musculus OX=10090 GN=Hspa8 PE=1 SV=1	TVTNAVVTVPAYFNDSQR	2.68081	0.0110985	0.0218648	30
P63017	HSP7C_MOUSE Heat shock cognate 71 kDa protein OS=Mus musculus OX=10090 GN=Hspa8 PE=1 SV=1	M[+16]VNHFIAEFK	2.42158	0.012916	0.0236509	30
P63017	HSP7C_MOUSE Heat shock cognate 71 kDa protein OS=Mus musculus OX=10090 GN=Hspa8 PE=1 SV=1	MVNHFIAEFK	2.39371	0.0156694	0.0268181	30
P63017	HSP7C_MOUSE Heat shock cognate 71 kDa protein OS=Mus musculus OX=10090 GN=Hspa8 PE=1 SV=1	NQVAMNPTNTVFDAK	2.18785	0.0169138	0.0280586	30
Q9QXS6	DREB_MOUSE Drebrin OS=Mus musculus OX=10090 GN=Dbn1 PE=1 SV=4	EQSIFGDQRDEEEESQM[+16]KK	4.4632	0.00138465	0.0142787	26
Q9QXS6	DREB_MOUSE Drebrin OS=Mus musculus OX=10090 GN=Dbn1 PE=1 SV=4	SPSDSSTASTPIAEQIER	3.63673	0.00143672	0.0142787	26
Q9QXS6	DREB_MOUSE Drebrin OS=Mus musculus OX=10090 GN=Dbn1 PE=1 SV=4	M[+16]APTPIPTR	3.37718	0.00157151	0.0142787	26
Q9QXS6	DREB_MOUSE Drebrin OS=Mus musculus OX=10090 GN=Dbn1 PE=1 SV=4	LREDENAEPVGTTYQK	4.08261	0.0017149	0.0142787	26
Q9QXS6	DREB_MOUSE Drebrin OS=Mus musculus OX=10090 GN=Dbn1 PE=1 SV=4	LKEQSIFGDQRDEEEESQM[+16]K	5.58905	0.00196388	0.0142787	26
Q9QXS6	DREB_MOUSE Drebrin OS=Mus musculus OX=10090 GN=Dbn1 PE=1 SV=4	ASDSGPSSSSSSSSSPPR	6.44596	0.00289999	0.0142787	26
Q9QXS6	DREB_MOUSE Drebrin OS=Mus musculus OX=10090 GN=Dbn1 PE=1 SV=4	TPNLSSSLPC[+57]SHLDSHR	4.02266	0.00331406	0.0142787	26
Q9QXS6	DREB_MOUSE Drebrin OS=Mus musculus OX=10090 GN=Dbn1 PE=1 SV=4	EQFWEQAK	3.89859	0.00395449	0.0147543	26
Q9QXS6	DREB_MOUSE Drebrin OS=Mus musculus OX=10090 GN=Dbn1 PE=1 SV=4	TPFPYITC[+57]HR	4.13314	0.00415703	0.0148604	26
Q9QXS6	DREB_MOUSE Drebrin OS=Mus musculus OX=10090 GN=Dbn1 PE=1 SV=4	SESEVEEAAAIIAQRPDNPR	4.41402	0.00450359	0.0151719	26
Q9QXS6	DREB_MOUSE Drebrin OS=Mus musculus OX=10090 GN=Dbn1 PE=1 SV=4	LAASGEGGLQELSGHFENQK	4.66406	0.00454115	0.0152245	26
Q9QXS6	DREB_MOUSE Drebrin OS=Mus musculus OX=10090 GN=Dbn1 PE=1 SV=4	LELLAAYEEVIR	5.17131	0.00455578	0.0152245	26
Q9QXS6	DREB_MOUSE Drebrin OS=Mus musculus OX=10090 GN=Dbn1 PE=1 SV=4	KSESEVEEAAAIIAQRPDNPR	4.84453	0.00458067	0.0152245	26
Q9QXS6	DREB_MOUSE Drebrin OS=Mus musculus OX=10090 GN=Dbn1 PE=1 SV=4	TDAAVEMK	3.66915	0.00482219	0.0154183	26
Q9QXS6	DREB_MOUSE Drebrin OS=Mus musculus OX=10090 GN=Dbn1 PE=1 SV=4	MAPTPIPTR	4.01682	0.00483556	0.0154384	26
Q9QXS6	DREB_MOUSE Drebrin OS=Mus musculus OX=10090 GN=Dbn1 PE=1 SV=4	KQQSLEAEEAK	4.00205	0.00512306	0.0155395	26
Q9QXS6	DREB_MOUSE Drebrin OS=Mus musculus OX=10090 GN=Dbn1 PE=1 SV=4	EGTQASEGYFSQSQEEEFAQSEEPC[+57]AK	4.94975	0.00515012	0.0155445	26
Q9QXS6	DREB_MOUSE Drebrin OS=Mus musculus OX=10090 GN=Dbn1 PE=1 SV=4	EESAADWALYTYEDGSDDLK	4.6147	0.00594646	0.0163199	26
Q9QXS6	DREB_MOUSE Drebrin OS=Mus musculus OX=10090 GN=Dbn1 PE=1 SV=4	EREQQIEEHR	4.87442	0.00808829	0.0184184	26
Q9QXS6	DREB_MOUSE Drebrin OS=Mus musculus OX=10090 GN=Dbn1 PE=1 SV=4	LKEQSIFGDQRDEEEESQMK	5.60119	0.00817943	0.0185575	26
Q9QXS6	DREB_MOUSE Drebrin OS=Mus musculus OX=10090 GN=Dbn1 PE=1 SV=4	EQSIFGDQRDEEEESQMK	4.74573	0.0088387	0.019315	26
Q9QXS6	DREB_MOUSE Drebrin OS=Mus musculus OX=10090 GN=Dbn1 PE=1 SV=4	DSQAALPK	3.70377	0.00909558	0.0196919	26
Q9QXS6	DREB_MOUSE Drebrin OS=Mus musculus OX=10090 GN=Dbn1 PE=1 SV=4	YVLINWVGEDVPDARK	4.42009	0.0115984	0.0223796	26
Q9QXS6	DREB_MOUSE Drebrin OS=Mus musculus OX=10090 GN=Dbn1 PE=1 SV=4	YVLINWVGEDVPDAR	5.13909	0.0124766	0.0232106	26
Q9QXS6	DREB_MOUSE Drebrin OS=Mus musculus OX=10090 GN=Dbn1 PE=1 SV=4	VMYGFC[+57]SVK	4.12653	0.0149426	0.0259238	26
Q9QXS6	DREB_MOUSE Drebrin OS=Mus musculus OX=10090 GN=Dbn1 PE=1 SV=4	C[+57]AC[+57]ASHVAK	4.58025	0.0157115	0.0268181	26
Q64331	MYO6_MOUSE Unconventional myosin-VI OS=Mus musculus OX=10090 GN=Myo6 PE=1 SV=1	QARPTYATAMLQNLLK	3.48617	0.000779465	0.0142787	25
Q64331	MYO6_MOUSE Unconventional myosin-VI OS=Mus musculus OX=10090 GN=Myo6 PE=1 SV=1	ALGLNEVDYK	2.98459	0.00121317	0.0142787	25
Q64331	MYO6_MOUSE Unconventional myosin-VI OS=Mus musculus OX=10090 GN=Myo6 PE=1 SV=1	QREEESQQQAVLAQEC[+57]R	5.58072	0.00126196	0.0142787	25
Q64331	MYO6_MOUSE Unconventional myosin-VI OS=Mus musculus OX=10090 GN=Myo6 PE=1 SV=1	SSEDLLSALQK	5.05707	0.00152579	0.0142787	25
Q64331	MYO6_MOUSE Unconventional myosin-VI OS=Mus musculus OX=10090 GN=Myo6 PE=1 SV=1	VNLWLVC[+57]SR	2.91588	0.0016677	0.0142787	25
Q64331	MYO6_MOUSE Unconventional myosin-VI OS=Mus musculus OX=10090 GN=Myo6 PE=1 SV=1	SAPSLEYC[+57]AELLGLDQDDLR	2.77163	0.0016769	0.0142787	25
Q64331	MYO6_MOUSE Unconventional myosin-VI OS=Mus musculus OX=10090 GN=Myo6 PE=1 SV=1	IVEANPLLEAFGNAK	4.84035	0.00169552	0.0142787	25
Q64331	MYO6_MOUSE Unconventional myosin-VI OS=Mus musculus OX=10090 GN=Myo6 PE=1 SV=1	FNEVVSALK	3.51508	0.00204872	0.0142787	25
Q64331	MYO6_MOUSE Unconventional myosin-VI OS=Mus musculus OX=10090 GN=Myo6 PE=1 SV=1	STGASFIR	5.35298	0.00206944	0.0142787	25
Q64331	MYO6_MOUSE Unconventional myosin-VI OS=Mus musculus OX=10090 GN=Myo6 PE=1 SV=1	GAEILPR	4.91832	0.00216025	0.0142787	25
Q64331	MYO6_MOUSE Unconventional myosin-VI OS=Mus musculus OX=10090 GN=Myo6 PE=1 SV=1	LC[+57]AGASEDIR	3.50691	0.00249187	0.0142787	25
Q64331	MYO6_MOUSE Unconventional myosin-VI OS=Mus musculus OX=10090 GN=Myo6 PE=1 SV=1	LSFISVGNK	4.64516	0.00271928	0.0142787	25
Q64331	MYO6_MOUSE Unconventional myosin-VI OS=Mus musculus OX=10090 GN=Myo6 PE=1 SV=1	NLEISIDALMAK	5.84545	0.00277725	0.0142787	25
Q64331	MYO6_MOUSE Unconventional myosin-VI OS=Mus musculus OX=10090 GN=Myo6 PE=1 SV=1	ILKEEQELYQK	6.75367	0.00278019	0.0142787	25
Q64331	MYO6_MOUSE Unconventional myosin-VI OS=Mus musculus OX=10090 GN=Myo6 PE=1 SV=1	TQLNLLLDK	5.21174	0.00278836	0.0142787	25
Q64331	MYO6_MOUSE Unconventional myosin-VI OS=Mus musculus OX=10090 GN=Myo6 PE=1 SV=1	LQQFFNER	4.20805	0.00289232	0.0142787	25
Q64331	MYO6_MOUSE Unconventional myosin-VI OS=Mus musculus OX=10090 GN=Myo6 PE=1 SV=1	IAQNESELISDEAQGDM[+16]ALR	4.84576	0.00290221	0.0142787	25
Q64331	MYO6_MOUSE Unconventional myosin-VI OS=Mus musculus OX=10090 GN=Myo6 PE=1 SV=1	TVYSHLFDHVVNR	5.35335	0.00338511	0.0143137	25
Q64331	MYO6_MOUSE Unconventional myosin-VI OS=Mus musculus OX=10090 GN=Myo6 PE=1 SV=1	LVGILDILDEENR	5.67058	0.00393548	0.0147414	25
Q64331	MYO6_MOUSE Unconventional myosin-VI OS=Mus musculus OX=10090 GN=Myo6 PE=1 SV=1	NLRDDEGFIIR	2.01941	0.00442222	0.01506	25
Q64331	MYO6_MOUSE Unconventional myosin-VI OS=Mus musculus OX=10090 GN=Myo6 PE=1 SV=1	VQWC[+57]SLSVIK	4.07222	0.00452546	0.0152161	25
Q64331	MYO6_MOUSE Unconventional myosin-VI OS=Mus musculus OX=10090 GN=Myo6 PE=1 SV=1	NNDALHMSLESLIC[+57]ESR	6.20531	0.00614553	0.0165954	25
Q64331	MYO6_MOUSE Unconventional myosin-VI OS=Mus musculus OX=10090 GN=Myo6 PE=1 SV=1	C[+57]GGIQYLQSAIESR	2.15104	0.0151039	0.0261807	25
Q64331	MYO6_MOUSE Unconventional myosin-VI OS=Mus musculus OX=10090 GN=Myo6 PE=1 SV=1	DTINTSC[+57]DIELLAAC[+57]R	6.13628	0.0157776	0.0269378	25
Q9ESJ4	SPN90_MOUSE NCK-interacting protein with SH3 domain OS=Mus musculus OX=10090 GN=Nckipsd PE=1 SV=2	LLLLLNR	3.48928	0.0192244	0.0305692	25
Q7TSJ2	MAP6_MOUSE Microtubule-associated protein 6 OS=Mus musculus OX=10090 GN=Map6 PE=1 SV=2	AVAIETQPAQGESDAVAR	3.42397	0.000331644	0.0142787	23
Q7TSJ2	MAP6_MOUSE Microtubule-associated protein 6 OS=Mus musculus OX=10090 GN=Map6 PE=1 SV=2	TEGHEETPLPPAQSQTQEGGPAAGK	4.20916	0.000516523	0.0142787	23
Q7TSJ2	MAP6_MOUSE Microtubule-associated protein 6 OS=Mus musculus OX=10090 GN=Map6 PE=1 SV=2	ATGPAPGPSVDRETVAAPGR	2.802	0.000787356	0.0142787	23
Q7TSJ2	MAP6_MOUSE Microtubule-associated protein 6 OS=Mus musculus OX=10090 GN=Map6 PE=1 SV=2	SEYQPSDAPFER	3.24334	0.00141521	0.0142787	23
Q7TSJ2	MAP6_MOUSE Microtubule-associated protein 6 OS=Mus musculus OX=10090 GN=Map6 PE=1 SV=2	NQDPIIPVPLK	2.80941	0.0015648	0.0142787	23
Q7TSJ2	MAP6_MOUSE Microtubule-associated protein 6 OS=Mus musculus OX=10090 GN=Map6 PE=1 SV=2	DQSFPTPAPR	2.39445	0.00227271	0.0142787	23
Q7TSJ2	MAP6_MOUSE Microtubule-associated protein 6 OS=Mus musculus OX=10090 GN=Map6 PE=1 SV=2	SQDPIIPALAK	2.76355	0.00232517	0.0142787	23
Q7TSJ2	MAP6_MOUSE Microtubule-associated protein 6 OS=Mus musculus OX=10090 GN=Map6 PE=1 SV=2	GQDPLVPAPTK	1.8448	0.00244444	0.0142787	23
Q7TSJ2	MAP6_MOUSE Microtubule-associated protein 6 OS=Mus musculus OX=10090 GN=Map6 PE=1 SV=2	ADIAVPLVFTK	3.28377	0.00250794	0.0142787	23
Q7TSJ2	MAP6_MOUSE Microtubule-associated protein 6 OS=Mus musculus OX=10090 GN=Map6 PE=1 SV=2	DQGAVLLGPVK	2.39342	0.00255844	0.0142787	23
Q7TSJ2	MAP6_MOUSE Microtubule-associated protein 6 OS=Mus musculus OX=10090 GN=Map6 PE=1 SV=2	VQDHIASELLK	2.33132	0.00262216	0.0142787	23
Q7TSJ2	MAP6_MOUSE Microtubule-associated protein 6 OS=Mus musculus OX=10090 GN=Map6 PE=1 SV=2	EEVASTVSSSYR	2.99795	0.00287837	0.0142787	23
Q7TSJ2	MAP6_MOUSE Microtubule-associated protein 6 OS=Mus musculus OX=10090 GN=Map6 PE=1 SV=2	NQGLAGPELVK	2.226	0.00312728	0.0142787	23
Q7TSJ2	MAP6_MOUSE Microtubule-associated protein 6 OS=Mus musculus OX=10090 GN=Map6 PE=1 SV=2	DPEGAGGAGVLAAGK	3.79364	0.00326236	0.0142787	23
Q7TSJ2	MAP6_MOUSE Microtubule-associated protein 6 OS=Mus musculus OX=10090 GN=Map6 PE=1 SV=2	ATGPAPGPSVDR	2.76347	0.00327248	0.0142787	23
Q7TSJ2	MAP6_MOUSE Microtubule-associated protein 6 OS=Mus musculus OX=10090 GN=Map6 PE=1 SV=2	YSEATEHPGAPPQPPAPLQPALAPPSR	4.18451	0.00330181	0.0142787	23
Q7TSJ2	MAP6_MOUSE Microtubule-associated protein 6 OS=Mus musculus OX=10090 GN=Map6 PE=1 SV=2	GHDSVFVAPVK	2.76124	0.00338578	0.0143137	23
Q7TSJ2	MAP6_MOUSE Microtubule-associated protein 6 OS=Mus musculus OX=10090 GN=Map6 PE=1 SV=2	AGPAWM[+16]VTR	2.04753	0.00387598	0.0147408	23
Q7TSJ2	MAP6_MOUSE Microtubule-associated protein 6 OS=Mus musculus OX=10090 GN=Map6 PE=1 SV=2	SGLGLGAASASTSGSGPADSVM[+16]R	3.62246	0.00465224	0.0153086	23
Q7TSJ2	MAP6_MOUSE Microtubule-associated protein 6 OS=Mus musculus OX=10090 GN=Map6 PE=1 SV=2	AGPAWMVR	2.63049	0.0060796	0.0165254	23
Q7TSJ2	MAP6_MOUSE Microtubule-associated protein 6 OS=Mus musculus OX=10090 GN=Map6 PE=1 SV=2	AQSPLLPEPLKNQSPVVPASTK	3.3447	0.0106734	0.0213857	23
Q7TSJ2	MAP6_MOUSE Microtubule-associated protein 6 OS=Mus musculus OX=10090 GN=Map6 PE=1 SV=2	AGPAWMVTR	2.73962	0.0146312	0.0255898	23
Q8BPN8	DMXL2_MOUSE DmX-like protein 2 OS=Mus musculus OX=10090 GN=Dmxl2 PE=1 SV=3	VGC[+57]PVLALEVLSK	2.98872	0.0309729	0.043699	23
P17426	AP2A1_MOUSE AP-2 complex subunit alpha-1 OS=Mus musculus OX=10090 GN=Ap2a1 PE=1 SV=1	LLGFGSALLDNVDPNPENFVGAGIIQTK	4.13785	0.000743787	0.0142787	22
P17426	AP2A1_MOUSE AP-2 complex subunit alpha-1 OS=Mus musculus OX=10090 GN=Ap2a1 PE=1 SV=1	NSGVLFENQLLQIGVK	2.92401	0.00138729	0.0142787	22
P17426	AP2A1_MOUSE AP-2 complex subunit alpha-1 OS=Mus musculus OX=10090 GN=Ap2a1 PE=1 SV=1	LPVTINK	2.15122	0.0014244	0.0142787	22
P17426	AP2A1_MOUSE AP-2 complex subunit alpha-1 OS=Mus musculus OX=10090 GN=Ap2a1 PE=1 SV=1	FINLFPETK	2.1707	0.00184095	0.0142787	22
P17426	AP2A1_MOUSE AP-2 complex subunit alpha-1 OS=Mus musculus OX=10090 GN=Ap2a1 PE=1 SV=1	IVSSASTDLQDYTYYFVPAPWLSVK	4.10021	0.00207063	0.0142787	22
P17426	AP2A1_MOUSE AP-2 complex subunit alpha-1 OS=Mus musculus OX=10090 GN=Ap2a1 PE=1 SV=1	VGGYILGEFGNLIAGDPR	3.74094	0.00265997	0.0142787	22
P17426	AP2A1_MOUSE AP-2 complex subunit alpha-1 OS=Mus musculus OX=10090 GN=Ap2a1 PE=1 SV=1	AC[+57]NQLGQFLQHR	2.14313	0.0030404	0.0142787	22
P17426	AP2A1_MOUSE AP-2 complex subunit alpha-1 OS=Mus musculus OX=10090 GN=Ap2a1 PE=1 SV=1	TSVQFQNFLPTVVHPGDLQTQLAVQTK	4.37553	0.00340545	0.0143443	22
P17426	AP2A1_MOUSE AP-2 complex subunit alpha-1 OS=Mus musculus OX=10090 GN=Ap2a1 PE=1 SV=1	NADVELQQR	1.67285	0.00914901	0.0197242	22
P17426	AP2A1_MOUSE AP-2 complex subunit alpha-1 OS=Mus musculus OX=10090 GN=Ap2a1 PE=1 SV=1	ALLLSTYIK	2.10275	0.00997025	0.0206373	22
P17426	AP2A1_MOUSE AP-2 complex subunit alpha-1 OS=Mus musculus OX=10090 GN=Ap2a1 PE=1 SV=1	HLC[+57]ELLAQQF	2.64805	0.0103347	0.0209491	22
P17426	AP2A1_MOUSE AP-2 complex subunit alpha-1 OS=Mus musculus OX=10090 GN=Ap2a1 PE=1 SV=1	VLQIVTNRDDVQGYAAK	1.84378	0.011845	0.0226104	22
P17426	AP2A1_MOUSE AP-2 complex subunit alpha-1 OS=Mus musculus OX=10090 GN=Ap2a1 PE=1 SV=1	LVEC[+57]LETVLNK	1.73288	0.0130536	0.0238911	22
P17426	AP2A1_MOUSE AP-2 complex subunit alpha-1 OS=Mus musculus OX=10090 GN=Ap2a1 PE=1 SV=1	THIDTVINALK	2.88398	0.0145255	0.0255139	22
P17426	AP2A1_MOUSE AP-2 complex subunit alpha-1 OS=Mus musculus OX=10090 GN=Ap2a1 PE=1 SV=1	IAGDYVSEEVWYR	2.69388	0.0146315	0.0255898	22
P17426	AP2A1_MOUSE AP-2 complex subunit alpha-1 OS=Mus musculus OX=10090 GN=Ap2a1 PE=1 SV=1	GLAVFISDIR	1.74669	0.016562	0.0277139	22
Q8JZQ9	EIF3B_MOUSE Eukaryotic translation initiation factor 3 subunit B OS=Mus musculus OX=10090 GN=Eif3b PE=1 SV=1	FSHQGVQLIDFSPC[+57]ER	2.94733	0.0170596	0.0282656	22
P17183	ENOG_MOUSE Gamma-enolase OS=Mus musculus OX=10090 GN=Eno2 PE=1 SV=2	AAVPSGASTGIYEALELR	1.2101	0.017575	0.0288169	22
Q6ZWN5	RS9_MOUSE 40S ribosomal protein S9 OS=Mus musculus OX=10090 GN=Rps9 PE=1 SV=3	LDYILGLK	1.79014	0.0200236	0.0315638	22
Q9Z1B3	PLCB1_MOUSE 1-phosphatidylinositol 4,5-bisphosphate phosphodiesterase beta-1 OS=Mus musculus OX=10090 GN=Plcb1 PE=1 SV=2	RLPLEILEFVQEAMK	2.03872	0.0206014	0.0322731	22
P63330	PP2AA_MOUSE Serine/threonine-protein phosphatase 2A catalytic subunit alpha isoform OS=Mus musculus OX=10090 GN=Ppp2ca PE=1 SV=1	ELDQWIEQLNEC[+57]K	3.1456	0.031318	0.0440254	22
P39053	DYN1_MOUSE Dynamin-1 OS=Mus musculus OX=10090 GN=Dnm1 PE=1 SV=2	DMLMQFVTK	1.25913	0.0339574	0.0472765	22
Q9JHU4	DYHC1_MOUSE Cytoplasmic dynein 1 heavy chain 1 OS=Mus musculus OX=10090 GN=Dync1h1 PE=1 SV=2	KLVPLLLEDGGDAPAALEAALEEK	3.63222	8.10976e-07	0.00365031	21
Q9JHU4	DYHC1_MOUSE Cytoplasmic dynein 1 heavy chain 1 OS=Mus musculus OX=10090 GN=Dync1h1 PE=1 SV=2	FQSISTEFLALMK	2.85135	2.86741e-05	0.0142787	21
Q9JHU4	DYHC1_MOUSE Cytoplasmic dynein 1 heavy chain 1 OS=Mus musculus OX=10090 GN=Dync1h1 PE=1 SV=2	LNTQEIFDDWAR	1.90033	6.08677e-05	0.0142787	21
Q9JHU4	DYHC1_MOUSE Cytoplasmic dynein 1 heavy chain 1 OS=Mus musculus OX=10090 GN=Dync1h1 PE=1 SV=2	ENFIPTIVNFSAEEISDAIR	6.26453	0.000984444	0.0142787	21
Q9JHU4	DYHC1_MOUSE Cytoplasmic dynein 1 heavy chain 1 OS=Mus musculus OX=10090 GN=Dync1h1 PE=1 SV=2	VNFLPEIITLSK	1.95663	0.00109075	0.0142787	21
Q9JHU4	DYHC1_MOUSE Cytoplasmic dynein 1 heavy chain 1 OS=Mus musculus OX=10090 GN=Dync1h1 PE=1 SV=2	ILDDDTIITTLENLK	3.04806	0.00171647	0.0142787	21
Q9JHU4	DYHC1_MOUSE Cytoplasmic dynein 1 heavy chain 1 OS=Mus musculus OX=10090 GN=Dync1h1 PE=1 SV=2	LSLSNAISTVLPLTQLR	2.59756	0.00206122	0.0142787	21
Q9JHU4	DYHC1_MOUSE Cytoplasmic dynein 1 heavy chain 1 OS=Mus musculus OX=10090 GN=Dync1h1 PE=1 SV=2	LVPLLLEDGGDAPAALEAALEEK	2.27082	0.00288671	0.0142787	21
Q9JHU4	DYHC1_MOUSE Cytoplasmic dynein 1 heavy chain 1 OS=Mus musculus OX=10090 GN=Dync1h1 PE=1 SV=2	TYAEPLTAAMVEFYTMSQER	3.46192	0.00308043	0.0142787	21
Q9JHU4	DYHC1_MOUSE Cytoplasmic dynein 1 heavy chain 1 OS=Mus musculus OX=10090 GN=Dync1h1 PE=1 SV=2	HVPVVYVDYPGPASLTQIYGTFNR	2.83418	0.0031877	0.0142787	21
Q9JHU4	DYHC1_MOUSE Cytoplasmic dynein 1 heavy chain 1 OS=Mus musculus OX=10090 GN=Dync1h1 PE=1 SV=2	RAPVIDADKPVSSQLR	1.64901	0.00321121	0.0142787	21
Q9JHU4	DYHC1_MOUSE Cytoplasmic dynein 1 heavy chain 1 OS=Mus musculus OX=10090 GN=Dync1h1 PE=1 SV=2	IFVFEPPPGVK	1.53686	0.003926	0.0147408	21
Q9JHU4	DYHC1_MOUSE Cytoplasmic dynein 1 heavy chain 1 OS=Mus musculus OX=10090 GN=Dync1h1 PE=1 SV=2	VTDFGDKVEDPTFLNQLQSGVNR	1.92919	0.004966	0.0155014	21
Q9JHU4	DYHC1_MOUSE Cytoplasmic dynein 1 heavy chain 1 OS=Mus musculus OX=10090 GN=Dync1h1 PE=1 SV=2	VTFVNFTVTR	2.01319	0.00501405	0.0155303	21
Q9JHU4	DYHC1_MOUSE Cytoplasmic dynein 1 heavy chain 1 OS=Mus musculus OX=10090 GN=Dync1h1 PE=1 SV=2	QLQNISQAAASGGAK	1.54792	0.00520494	0.0156035	21
Q9JHU4	DYHC1_MOUSE Cytoplasmic dynein 1 heavy chain 1 OS=Mus musculus OX=10090 GN=Dync1h1 PE=1 SV=2	VLLTTQGVDM[+16]ISK	2.84757	0.00587302	0.0162544	21
Q9JHU4	DYHC1_MOUSE Cytoplasmic dynein 1 heavy chain 1 OS=Mus musculus OX=10090 GN=Dync1h1 PE=1 SV=2	LAETVFNFQEK	1.55093	0.0110844	0.0218648	21
Q9JHU4	DYHC1_MOUSE Cytoplasmic dynein 1 heavy chain 1 OS=Mus musculus OX=10090 GN=Dync1h1 PE=1 SV=2	FYFVGDEDLLEIIGNSK	4.86295	0.0112996	0.0220656	21
P17427	AP2A2_MOUSE AP-2 complex subunit alpha-2 OS=Mus musculus OX=10090 GN=Ap2a2 PE=1 SV=2	THIETVINALK	1.09033	0.0229618	0.0350213	21
Q61879	MYH10_MOUSE Myosin-10 OS=Mus musculus OX=10090 GN=Myh10 PE=1 SV=2	C[+57]MLQDREDQSILC[+57]TGESGAGK	4.30683	0.0267983	0.0390757	21
Q9Z0E0	NCDN_MOUSE Neurochondrin OS=Mus musculus OX=10090 GN=Ncdn PE=1 SV=1	IPILSTFLTAR	3.87625	0.028505	0.040866	21
Q8BH44	COR2B_MOUSE Coronin-2B OS=Mus musculus OX=10090 GN=Coro2b PE=1 SV=2	NM[+16]TEALLELHGHSR	5.19019	0.0014985	0.0142787	19
Q8BH44	COR2B_MOUSE Coronin-2B OS=Mus musculus OX=10090 GN=Coro2b PE=1 SV=2	VC[+57]GHQGNVLDIK	4.36794	0.00156316	0.0142787	19
Q8BH44	COR2B_MOUSE Coronin-2B OS=Mus musculus OX=10090 GN=Coro2b PE=1 SV=2	NVHDNHFC[+57]AVNAR	4.50539	0.00163903	0.0142787	19
Q8BH44	COR2B_MOUSE Coronin-2B OS=Mus musculus OX=10090 GN=Coro2b PE=1 SV=2	WNPFIDNIIASC[+57]SEDTSVR	5.79099	0.00197009	0.0142787	19
Q8BH44	COR2B_MOUSE Coronin-2B OS=Mus musculus OX=10090 GN=Coro2b PE=1 SV=2	VLQEANC[+57]K	4.64248	0.00236654	0.0142787	19
Q8BH44	COR2B_MOUSE Coronin-2B OS=Mus musculus OX=10090 GN=Coro2b PE=1 SV=2	YYEISTEKPYLSYLM[+16]EFR	5.31329	0.00269702	0.0142787	19
Q8BH44	COR2B_MOUSE Coronin-2B OS=Mus musculus OX=10090 GN=Coro2b PE=1 SV=2	TENELLR	4.27521	0.00293066	0.0142787	19
Q8BH44	COR2B_MOUSE Coronin-2B OS=Mus musculus OX=10090 GN=Coro2b PE=1 SV=2	DPVLM[+16]SLK	3.44401	0.00304377	0.0142787	19
Q8BH44	COR2B_MOUSE Coronin-2B OS=Mus musculus OX=10090 GN=Coro2b PE=1 SV=2	GLIEPISMIVPR	5.09881	0.00382776	0.0147222	19
Q8BH44	COR2B_MOUSE Coronin-2B OS=Mus musculus OX=10090 GN=Coro2b PE=1 SV=2	VLIWNLDIGEPVK	5.80741	0.00449312	0.0151495	19
Q8BH44	COR2B_MOUSE Coronin-2B OS=Mus musculus OX=10090 GN=Coro2b PE=1 SV=2	IWEIPDGGLK	4.18852	0.00645613	0.0169839	19
Q8BH44	COR2B_MOUSE Coronin-2B OS=Mus musculus OX=10090 GN=Coro2b PE=1 SV=2	QLQLELK	3.91075	0.00703555	0.0175163	19
Q8BH44	COR2B_MOUSE Coronin-2B OS=Mus musculus OX=10090 GN=Coro2b PE=1 SV=2	YYEISTEKPYLSYLMEFR	7.50752	0.0097444	0.0203811	19
Q8BH44	COR2B_MOUSE Coronin-2B OS=Mus musculus OX=10090 GN=Coro2b PE=1 SV=2	GLIEPISM[+16]IVPR	4.17964	0.0104406	0.0210668	19
Q8BH44	COR2B_MOUSE Coronin-2B OS=Mus musculus OX=10090 GN=Coro2b PE=1 SV=2	DPVLMSLK	4.28605	0.0108122	0.0214997	19
Q8BH44	COR2B_MOUSE Coronin-2B OS=Mus musculus OX=10090 GN=Coro2b PE=1 SV=2	FLAIVTESAGGGSFLVIPLEQTGR	2.665	0.0111182	0.0218648	19
Q8BH44	COR2B_MOUSE Coronin-2B OS=Mus musculus OX=10090 GN=Coro2b PE=1 SV=2	VGLVEWHPTTNNILFSAGYDYK	5.99992	0.0169029	0.0280586	19
P99029	PRDX5_MOUSE Peroxiredoxin-5, mitochondrial OS=Mus musculus OX=10090 GN=Prdx5 PE=1 SV=2	ALNVEPDGTGLTC[+57]SLAPNILSQL	6.64255	0.0184739	0.0298347	19
O35643	AP1B1_MOUSE AP-1 complex subunit beta-1 OS=Mus musculus OX=10090 GN=Ap1b1 PE=1 SV=2	YNDPIYVK	2.44781	0.0289539	0.0414378	19
Q9JKK7	TMOD2_MOUSE Tropomodulin-2 OS=Mus musculus OX=10090 GN=Tmod2 PE=1 SV=2	QQLGTAVEM[+16]EIAQM[+16]LEENSR	3.82202	0.000231227	0.0142787	19
Q9JKK7	TMOD2_MOUSE Tropomodulin-2 OS=Mus musculus OX=10090 GN=Tmod2 PE=1 SV=2	NIDEDELLGK	3.77802	0.000254025	0.0142787	19
Q9JKK7	TMOD2_MOUSE Tropomodulin-2 OS=Mus musculus OX=10090 GN=Tmod2 PE=1 SV=2	QQLGTAVEMEIAQM[+16]LEENSR	3.9976	0.00042196	0.0142787	19
Q9JKK7	TMOD2_MOUSE Tropomodulin-2 OS=Mus musculus OX=10090 GN=Tmod2 PE=1 SV=2	AKPVFEEPPNPTNVEASLQQM[+16]K	4.77909	0.000651634	0.0142787	19
Q9JKK7	TMOD2_MOUSE Tropomodulin-2 OS=Mus musculus OX=10090 GN=Tmod2 PE=1 SV=2	FGYQFTK	4.37465	0.000755891	0.0142787	19
Q9JKK7	TMOD2_MOUSE Tropomodulin-2 OS=Mus musculus OX=10090 GN=Tmod2 PE=1 SV=2	SNDPVALAFAEMLK	5.13999	0.000821535	0.0142787	19
Q9JKK7	TMOD2_MOUSE Tropomodulin-2 OS=Mus musculus OX=10090 GN=Tmod2 PE=1 SV=2	ANDPSLQEVNLNNIK	4.9881	0.000961582	0.0142787	19
Q9JKK7	TMOD2_MOUSE Tropomodulin-2 OS=Mus musculus OX=10090 GN=Tmod2 PE=1 SV=2	QLENVLDDLDPESATLPAGFR	6.98234	0.00124313	0.0142787	19
Q9JKK7	TMOD2_MOUSE Tropomodulin-2 OS=Mus musculus OX=10090 GN=Tmod2 PE=1 SV=2	FSLAATR	3.8074	0.00141097	0.0142787	19
Q9JKK7	TMOD2_MOUSE Tropomodulin-2 OS=Mus musculus OX=10090 GN=Tmod2 PE=1 SV=2	ENDTLTEIK	4.14851	0.00143568	0.0142787	19
Q9JKK7	TMOD2_MOUSE Tropomodulin-2 OS=Mus musculus OX=10090 GN=Tmod2 PE=1 SV=2	DREDFVPFTGEK	4.36493	0.00154731	0.0142787	19
Q9JKK7	TMOD2_MOUSE Tropomodulin-2 OS=Mus musculus OX=10090 GN=Tmod2 PE=1 SV=2	LSEEELK	4.80689	0.00155935	0.0142787	19
Q9JKK7	TMOD2_MOUSE Tropomodulin-2 OS=Mus musculus OX=10090 GN=Tmod2 PE=1 SV=2	QQLGTAVEM[+16]EIAQMLEENSR	7.38547	0.00170556	0.0142787	19
Q9JKK7	TMOD2_MOUSE Tropomodulin-2 OS=Mus musculus OX=10090 GN=Tmod2 PE=1 SV=2	AKPVFEEPPNPTNVEASLQQMK	5.08238	0.00304096	0.0142787	19
Q9JKK7	TMOD2_MOUSE Tropomodulin-2 OS=Mus musculus OX=10090 GN=Tmod2 PE=1 SV=2	QQLGTAVEMEIAQMLEENSR	4.56025	0.00420167	0.0148735	19
Q9JKK7	TMOD2_MOUSE Tropomodulin-2 OS=Mus musculus OX=10090 GN=Tmod2 PE=1 SV=2	SNDPVALAFAEM[+16]LK	3.74943	0.00537172	0.0157667	19
Q9JKK7	TMOD2_MOUSE Tropomodulin-2 OS=Mus musculus OX=10090 GN=Tmod2 PE=1 SV=2	EHLLMYLEK	5.75145	0.00600552	0.0163946	19
Q9JKK7	TMOD2_MOUSE Tropomodulin-2 OS=Mus musculus OX=10090 GN=Tmod2 PE=1 SV=2	FDEETTNGEGR	4.27848	0.00765471	0.0180749	19
Q9JKK7	TMOD2_MOUSE Tropomodulin-2 OS=Mus musculus OX=10090 GN=Tmod2 PE=1 SV=2	LSEEELKQLENVLDDLDPESATLPAGFR	8.99369	0.00844925	0.0188471	19
O08638	MYH11_MOUSE Myosin-11 OS=Mus musculus OX=10090 GN=Myh11 PE=1 SV=1	QLVSNLEK	4.57707	0.0015683	0.0142787	19
P05213	TBA1B_MOUSE Tubulin alpha-1B chain OS=Mus musculus OX=10090 GN=Tuba1b PE=1 SV=2	LISQIVSSITASLR	3.06645	0.00282457	0.0142787	19
O08638	MYH11_MOUSE Myosin-11 OS=Mus musculus OX=10090 GN=Myh11 PE=1 SV=1	KATLQAEQLSNELATER	4.484	0.0030498	0.0142787	19
P05213	TBA1B_MOUSE Tubulin alpha-1B chain OS=Mus musculus OX=10090 GN=Tuba1b PE=1 SV=2	AYHEQLSVAEITNAC[+57]FEPANQM[+16]VK	2.42051	0.0032936	0.0142787	19
O08638	MYH11_MOUSE Myosin-11 OS=Mus musculus OX=10090 GN=Myh11 PE=1 SV=1	LQNEVESVTGMLNEAEGK	3.59331	0.00329803	0.0142787	19
O08638	MYH11_MOUSE Myosin-11 OS=Mus musculus OX=10090 GN=Myh11 PE=1 SV=1	SM[+16]LQDREDQSILC[+57]TGESGAGK	5.17739	0.00348221	0.0143966	19
P05213	TBA1B_MOUSE Tubulin alpha-1B chain OS=Mus musculus OX=10090 GN=Tuba1b PE=1 SV=2	FDGALNVDLTEFQTNLVPYPR	4.06913	0.00420453	0.0148735	19
P05213	TBA1B_MOUSE Tubulin alpha-1B chain OS=Mus musculus OX=10090 GN=Tuba1b PE=1 SV=2	YM[+16]AC[+57]C[+57]LLYR	1.39016	0.00421308	0.0148857	19
P05213	TBA1B_MOUSE Tubulin alpha-1B chain OS=Mus musculus OX=10090 GN=Tuba1b PE=1 SV=2	QLFHPEQLITGK	2.29342	0.00516408	0.0155445	19
P05213	TBA1B_MOUSE Tubulin alpha-1B chain OS=Mus musculus OX=10090 GN=Tuba1b PE=1 SV=2	AVC[+57]MLSNTTAIAEAWAR	2.85532	0.00517073	0.0155445	19
P05213	TBA1B_MOUSE Tubulin alpha-1B chain OS=Mus musculus OX=10090 GN=Tuba1b PE=1 SV=2	TIGGGDDSFNTFFSETGAGK	2.22794	0.00585751	0.0162544	19
O08638	MYH11_MOUSE Myosin-11 OS=Mus musculus OX=10090 GN=Myh11 PE=1 SV=1	KLEGDASDFHEQIADLQAQIAELK	3.74971	0.00649167	0.017023	19
O08638	MYH11_MOUSE Myosin-11 OS=Mus musculus OX=10090 GN=Myh11 PE=1 SV=1	VEDMAELTC[+57]LNEASVLHNLR	4.45517	0.00656504	0.0171033	19
P05213	TBA1B_MOUSE Tubulin alpha-1B chain OS=Mus musculus OX=10090 GN=Tuba1b PE=1 SV=2	EIIDLVLDR	2.17894	0.00660375	0.017138	19
P05213	TBA1B_MOUSE Tubulin alpha-1B chain OS=Mus musculus OX=10090 GN=Tuba1b PE=1 SV=2	LDHKFDLMYAK	2.28129	0.0066902	0.0171577	19
P05213	TBA1B_MOUSE Tubulin alpha-1B chain OS=Mus musculus OX=10090 GN=Tuba1b PE=1 SV=2	AVC[+57]M[+16]LSNTTAIAEAWAR	1.99544	0.00670861	0.0171722	19
P05213	TBA1B_MOUSE Tubulin alpha-1B chain OS=Mus musculus OX=10090 GN=Tuba1b PE=1 SV=2	NLDIERPTYTNLNR	2.6477	0.00693792	0.0174216	19
P05213	TBA1B_MOUSE Tubulin alpha-1B chain OS=Mus musculus OX=10090 GN=Tuba1b PE=1 SV=2	VGINYQPPTVVPGGDLAK	2.345	0.00747493	0.0179799	19
P05213	TBA1B_MOUSE Tubulin alpha-1B chain OS=Mus musculus OX=10090 GN=Tuba1b PE=1 SV=2	IHFPLATYAPVISAEK	2.39645	0.00770853	0.018145	19
O08638	MYH11_MOUSE Myosin-11 OS=Mus musculus OX=10090 GN=Myh11 PE=1 SV=1	IRELEGHISDLQEDLDSER	3.81226	0.00772014	0.018145	19
O08638	MYH11_MOUSE Myosin-11 OS=Mus musculus OX=10090 GN=Myh11 PE=1 SV=1	ELDEATESNEAMGR	2.67535	0.0077312	0.018159	19
O08638	MYH11_MOUSE Myosin-11 OS=Mus musculus OX=10090 GN=Myh11 PE=1 SV=1	DVASLGSQLQDTQELLQEETR	4.61697	0.00897191	0.0195043	19
P05213	TBA1B_MOUSE Tubulin alpha-1B chain OS=Mus musculus OX=10090 GN=Tuba1b PE=1 SV=2	AYHEQLSVAEITNAC[+57]FEPANQMVK	3.1011	0.00927701	0.0198712	19
P05213	TBA1B_MOUSE Tubulin alpha-1B chain OS=Mus musculus OX=10090 GN=Tuba1b PE=1 SV=2	QLFHPEQLITGKEDAANNYAR	3.09016	0.0100916	0.0207391	19
O08638	MYH11_MOUSE Myosin-11 OS=Mus musculus OX=10090 GN=Myh11 PE=1 SV=1	VVSSVLQLGNIVFK	5.43805	0.010938	0.0216318	19
P05213	TBA1B_MOUSE Tubulin alpha-1B chain OS=Mus musculus OX=10090 GN=Tuba1b PE=1 SV=2	LADQC[+57]TGLQGFLVFHSFGGGTGSGFTSLLM[+16]ER	6.72463	0.0112478	0.0219465	19
O08638	MYH11_MOUSE Myosin-11 OS=Mus musculus OX=10090 GN=Myh11 PE=1 SV=1	LDAFLVLEQLR	5.41714	0.0116886	0.022505	19
P05213	TBA1B_MOUSE Tubulin alpha-1B chain OS=Mus musculus OX=10090 GN=Tuba1b PE=1 SV=2	YMAC[+57]C[+57]LLYR	2.33773	0.0119396	0.022715	19
O08638	MYH11_MOUSE Myosin-11 OS=Mus musculus OX=10090 GN=Myh11 PE=1 SV=1	SMLQDREDQSILC[+57]TGESGAGK	5.2209	0.012099	0.0228832	19
P05213	TBA1B_MOUSE Tubulin alpha-1B chain OS=Mus musculus OX=10090 GN=Tuba1b PE=1 SV=2	EDMAALEK	1.53092	0.0121527	0.0229758	19
O08638	MYH11_MOUSE Myosin-11 OS=Mus musculus OX=10090 GN=Myh11 PE=1 SV=1	KLEVQLQDLQSK	4.53656	0.0124706	0.0232106	19
Q8BYI9	TENR_MOUSE Tenascin-R OS=Mus musculus OX=10090 GN=Tnr PE=1 SV=2	VGFGNLEDEFWLGLDNIHR	4.04147	0.0173505	0.0285413	19
Q8BPN8	DMXL2_MOUSE DmX-like protein 2 OS=Mus musculus OX=10090 GN=Dmxl2 PE=1 SV=3	FQLYNWLEK	8.09019	0.0209236	0.0326295	19
Q62261	SPTB2_MOUSE Spectrin beta chain, non-erythrocytic 1 OS=Mus musculus OX=10090 GN=Sptbn1 PE=1 SV=2	EQWANLEQLSAIR	3.90409	0.0215617	0.03349	19
P62242	RS8_MOUSE 40S ribosomal protein S8 OS=Mus musculus OX=10090 GN=Rps8 PE=1 SV=2	ELEFYLR	1.64622	0.0216769	0.0335988	19
Q8C0M9	ASGL1_MOUSE Isoaspartyl peptidase/L-asparaginase OS=Mus musculus OX=10090 GN=Asrgl1 PE=1 SV=1	GNLAYATSTGGIVNK	2.8122	0.0222632	0.0342684	19
Q571F3	Q571F3_MOUSE MFLJ00061 protein (Fragment) OS=Mus musculus OX=10090 GN=Necap1 PE=2 SV=1	A[+42]AELEYESVLC[+57]VKPDVSVYR	1.11158	0.0254907	0.037656	19
P57780	ACTN4_MOUSE Alpha-actinin-4 OS=Mus musculus OX=10090 GN=Actn4 PE=1 SV=1	LVSIGAEEIVDGNAK	2.46189	0.0288606	0.0413737	19
P68033	ACTC_MOUSE Actin, alpha cardiac muscle 1 OS=Mus musculus OX=10090 GN=Actc1 PE=1 SV=1	EITALAPSTM[+16]K	3.37651	0.000492537	0.0142787	19
P68033	ACTC_MOUSE Actin, alpha cardiac muscle 1 OS=Mus musculus OX=10090 GN=Actc1 PE=1 SV=1	DLTDYLM[+16]K	3.38637	0.0012675	0.0142787	19
P68033	ACTC_MOUSE Actin, alpha cardiac muscle 1 OS=Mus musculus OX=10090 GN=Actc1 PE=1 SV=1	HQGVM[+16]VGMGQK	3.4	0.00266052	0.0142787	19
P68033	ACTC_MOUSE Actin, alpha cardiac muscle 1 OS=Mus musculus OX=10090 GN=Actc1 PE=1 SV=1	AVFPSIVGRPR	4.29273	0.00274506	0.0142787	19
P68033	ACTC_MOUSE Actin, alpha cardiac muscle 1 OS=Mus musculus OX=10090 GN=Actc1 PE=1 SV=1	HQGVMVGM[+16]GQK	3.2392	0.00284134	0.0142787	19
P68033	ACTC_MOUSE Actin, alpha cardiac muscle 1 OS=Mus musculus OX=10090 GN=Actc1 PE=1 SV=1	S[+42]YELPDGQVITIGNER	4.24701	0.00297941	0.0142787	19
P68033	ACTC_MOUSE Actin, alpha cardiac muscle 1 OS=Mus musculus OX=10090 GN=Actc1 PE=1 SV=1	YPIEHGIITNWDDM[+16]EK	3.91176	0.0030866	0.0142787	19
P68033	ACTC_MOUSE Actin, alpha cardiac muscle 1 OS=Mus musculus OX=10090 GN=Actc1 PE=1 SV=1	DIKEKLC[+57]YVALDFENEM[+16]ATAASSSSLEK	10.5588	0.00335416	0.0142787	19
P68033	ACTC_MOUSE Actin, alpha cardiac muscle 1 OS=Mus musculus OX=10090 GN=Actc1 PE=1 SV=1	E[+42]ITALAPSTM[+16]K	2.44675	0.00336992	0.0143098	19
P68033	ACTC_MOUSE Actin, alpha cardiac muscle 1 OS=Mus musculus OX=10090 GN=Actc1 PE=1 SV=1	IWHHTFYNELR	5.32995	0.00432714	0.0150149	19
P68033	ACTC_MOUSE Actin, alpha cardiac muscle 1 OS=Mus musculus OX=10090 GN=Actc1 PE=1 SV=1	HQGVMVGMGQK	4.01565	0.00464299	0.0153086	19
P68033	ACTC_MOUSE Actin, alpha cardiac muscle 1 OS=Mus musculus OX=10090 GN=Actc1 PE=1 SV=1	DSYVGDEAQSKR	4.33027	0.00589318	0.0162544	19
P68033	ACTC_MOUSE Actin, alpha cardiac muscle 1 OS=Mus musculus OX=10090 GN=Actc1 PE=1 SV=1	IIAPPERK	3.91076	0.00615164	0.0165954	19
P68033	ACTC_MOUSE Actin, alpha cardiac muscle 1 OS=Mus musculus OX=10090 GN=Actc1 PE=1 SV=1	DLTDYLMK	4.30754	0.0067937	0.0172276	19
P68033	ACTC_MOUSE Actin, alpha cardiac muscle 1 OS=Mus musculus OX=10090 GN=Actc1 PE=1 SV=1	EITALAPSTMK	3.64354	0.00728122	0.0177312	19
P68033	ACTC_MOUSE Actin, alpha cardiac muscle 1 OS=Mus musculus OX=10090 GN=Actc1 PE=1 SV=1	YPIEHGIITNWDDMEK	5.05801	0.00840013	0.0187951	19
P68033	ACTC_MOUSE Actin, alpha cardiac muscle 1 OS=Mus musculus OX=10090 GN=Actc1 PE=1 SV=1	HQGVM[+16]VGM[+16]GQK	3.37848	0.0123845	0.0231491	19
Q8CHC4	SYNJ1_MOUSE Synaptojanin-1 OS=Mus musculus OX=10090 GN=Synj1 PE=1 SV=3	VSEQTLQSASSK	3.39468	0.0227867	0.0347874	19
Q6ZQ38	CAND1_MOUSE Cullin-associated NEDD8-dissociated protein 1 OS=Mus musculus OX=10090 GN=Cand1 PE=1 SV=2	C[+57]LDAVVSTR	3.70403	0.0318861	0.0447156	19
P60710	ACTB_MOUSE Actin, cytoplasmic 1 OS=Mus musculus OX=10090 GN=Actb PE=1 SV=1	QEYDESGPSIVHR	3.57054	0.000872868	0.0142787	18
P60710	ACTB_MOUSE Actin, cytoplasmic 1 OS=Mus musculus OX=10090 GN=Actb PE=1 SV=1	C[+57]PEALFQPSFLGM[+16]ESC[+57]GIHETTFNSIM[+16]K	4.25272	0.00152699	0.0142787	18
P60710	ACTB_MOUSE Actin, cytoplasmic 1 OS=Mus musculus OX=10090 GN=Actb PE=1 SV=1	KDLYANTVLSGGTTM[+16]YPGIADR	4.1718	0.00172175	0.0142787	18
P60710	ACTB_MOUSE Actin, cytoplasmic 1 OS=Mus musculus OX=10090 GN=Actb PE=1 SV=1	DLYANTVLSGGTTM[+16]YPGIADR	4.10672	0.00175804	0.0142787	18
P60710	ACTB_MOUSE Actin, cytoplasmic 1 OS=Mus musculus OX=10090 GN=Actb PE=1 SV=1	C[+57]PEALFQPSFLGMESC[+57]GIHETTFNSIM[+16]K	5.32478	0.00176962	0.0142787	18
P60710	ACTB_MOUSE Actin, cytoplasmic 1 OS=Mus musculus OX=10090 GN=Actb PE=1 SV=1	C[+57]PEALFQPSFLGM[+16]ESC[+57]GIHETTFNSIMK	5.31508	0.001805	0.0142787	18
P60710	ACTB_MOUSE Actin, cytoplasmic 1 OS=Mus musculus OX=10090 GN=Actb PE=1 SV=1	TTGIVM[+16]DSGDGVTHTVPIYEGYALPHAILR	5.88757	0.00200893	0.0142787	18
P60710	ACTB_MOUSE Actin, cytoplasmic 1 OS=Mus musculus OX=10090 GN=Actb PE=1 SV=1	GYSFTTTAER	3.61466	0.00203563	0.0142787	18
P60710	ACTB_MOUSE Actin, cytoplasmic 1 OS=Mus musculus OX=10090 GN=Actb PE=1 SV=1	C[+57]DVDIR	4.05499	0.0022793	0.0142787	18
P60710	ACTB_MOUSE Actin, cytoplasmic 1 OS=Mus musculus OX=10090 GN=Actb PE=1 SV=1	EKLC[+57]YVALDFEQEMATAASSSSLEK	4.50616	0.00251718	0.0142787	18
P60710	ACTB_MOUSE Actin, cytoplasmic 1 OS=Mus musculus OX=10090 GN=Actb PE=1 SV=1	VAPEEHPVLLTEAPLNPK	3.91194	0.00311543	0.0142787	18
P60710	ACTB_MOUSE Actin, cytoplasmic 1 OS=Mus musculus OX=10090 GN=Actb PE=1 SV=1	C[+57]PEALFQPSFLGMESC[+57]GIHETTFNSIMK	6.15564	0.00353692	0.0144456	18
P60710	ACTB_MOUSE Actin, cytoplasmic 1 OS=Mus musculus OX=10090 GN=Actb PE=1 SV=1	EKLC[+57]YVALDFEQEM[+16]ATAASSSSLEK	4.11003	0.00382593	0.0147222	18
P60710	ACTB_MOUSE Actin, cytoplasmic 1 OS=Mus musculus OX=10090 GN=Actb PE=1 SV=1	G[+42]YSFTTTAER	4.08217	0.00390898	0.0147408	18
P60710	ACTB_MOUSE Actin, cytoplasmic 1 OS=Mus musculus OX=10090 GN=Actb PE=1 SV=1	KDLYANTVLSGGTTMYPGIADR	3.14254	0.0047331	0.0153495	18
P60710	ACTB_MOUSE Actin, cytoplasmic 1 OS=Mus musculus OX=10090 GN=Actb PE=1 SV=1	DLYANTVLSGGTTMYPGIADR	5.16859	0.00543935	0.0158175	18
H3BJD0	H3BJD0_MOUSE Protein phosphatase 1, regulatory subunit 9A OS=Mus musculus OX=10090 GN=Ppp1r9a PE=1 SV=1	NEPLEDAEANVVGSER	9.93786	0.0198504	0.031428	18
P48962	ADT1_MOUSE ADP/ATP translocase 1 OS=Mus musculus OX=10090 GN=Slc25a4 PE=1 SV=4	DFLAGGIAAAVSK	6.07208	0.0285984	0.0409833	18
O08553	DPYL2_MOUSE Dihydropyrimidinase-related protein 2 OS=Mus musculus OX=10090 GN=Dpysl2 PE=1 SV=2	FQLTDSQIYEVLSVIR	3.52711	0.000545923	0.0142787	18
O08553	DPYL2_MOUSE Dihydropyrimidinase-related protein 2 OS=Mus musculus OX=10090 GN=Dpysl2 PE=1 SV=2	DHGVNSFLVYMAFK	3.2924	0.000608599	0.0142787	18
O08553	DPYL2_MOUSE Dihydropyrimidinase-related protein 2 OS=Mus musculus OX=10090 GN=Dpysl2 PE=1 SV=2	DRFQLTDSQIYEVLSVIR	4.99343	0.000890202	0.0142787	18
O08553	DPYL2_MOUSE Dihydropyrimidinase-related protein 2 OS=Mus musculus OX=10090 GN=Dpysl2 PE=1 SV=2	AALAGGTTM[+16]IIDHVVPEPGTSLLAAFDQWR	10.6279	0.00098129	0.0142787	18
O08553	DPYL2_MOUSE Dihydropyrimidinase-related protein 2 OS=Mus musculus OX=10090 GN=Dpysl2 PE=1 SV=2	ILDLGITGPEGHVLSRPEEVEAEAVNR	2.44014	0.00215679	0.0142787	18
O08553	DPYL2_MOUSE Dihydropyrimidinase-related protein 2 OS=Mus musculus OX=10090 GN=Dpysl2 PE=1 SV=2	IVNDDQSFYADIYM[+16]EDGLIK	1.35305	0.00327144	0.0142787	18
O08553	DPYL2_MOUSE Dihydropyrimidinase-related protein 2 OS=Mus musculus OX=10090 GN=Dpysl2 PE=1 SV=2	ISVGSDADLVIWDPDSVK	2.09791	0.0034297	0.0143516	18
O08553	DPYL2_MOUSE Dihydropyrimidinase-related protein 2 OS=Mus musculus OX=10090 GN=Dpysl2 PE=1 SV=2	AALAGGTTMIIDHVVPEPGTSLLAAFDQWR	9.57377	0.0036425	0.0145644	18
O08553	DPYL2_MOUSE Dihydropyrimidinase-related protein 2 OS=Mus musculus OX=10090 GN=Dpysl2 PE=1 SV=2	DIGAIAQVHAENGDIIAEEQQR	1.5527	0.00461159	0.0152795	18
O08553	DPYL2_MOUSE Dihydropyrimidinase-related protein 2 OS=Mus musculus OX=10090 GN=Dpysl2 PE=1 SV=2	THNSALEYNIFEGMEC[+57]R	2.06423	0.00557926	0.0159565	18
O08553	DPYL2_MOUSE Dihydropyrimidinase-related protein 2 OS=Mus musculus OX=10090 GN=Dpysl2 PE=1 SV=2	IVNDDQSFYADIYMEDGLIK	3.05708	0.00613403	0.0165812	18
O08553	DPYL2_MOUSE Dihydropyrimidinase-related protein 2 OS=Mus musculus OX=10090 GN=Dpysl2 PE=1 SV=2	NLHQSGFSLSGAQIDDNIPR	1.32827	0.00904908	0.0196403	18
O08553	DPYL2_MOUSE Dihydropyrimidinase-related protein 2 OS=Mus musculus OX=10090 GN=Dpysl2 PE=1 SV=2	SITIANQTNC[+57]PLYVTK	1.43427	0.0093303	0.0199309	18
O08553	DPYL2_MOUSE Dihydropyrimidinase-related protein 2 OS=Mus musculus OX=10090 GN=Dpysl2 PE=1 SV=2	THNSALEYNIFEGM[+16]EC[+57]R	1.17328	0.00973674	0.0203811	18
O08553	DPYL2_MOUSE Dihydropyrimidinase-related protein 2 OS=Mus musculus OX=10090 GN=Dpysl2 PE=1 SV=2	GLYDGPVC[+57]EVSVTPK	1.17563	0.0129035	0.0236509	18
O08553	DPYL2_MOUSE Dihydropyrimidinase-related protein 2 OS=Mus musculus OX=10090 GN=Dpysl2 PE=1 SV=2	FQMPDQGM[+16]TSADDFFQGTK	1.07729	0.0148578	0.0259238	18
P50518	VATE1_MOUSE V-type proton ATPase subunit E 1 OS=Mus musculus OX=10090 GN=Atp6v1e1 PE=1 SV=2	LDLIAQQM[+16]M[+16]PEVR	0.884468	0.0180836	0.0293896	18
P63330	PP2AA_MOUSE Serine/threonine-protein phosphatase 2A catalytic subunit alpha isoform OS=Mus musculus OX=10090 GN=Ppp2ca PE=1 SV=1	YSFLQFDPAPR	1.04521	0.0283666	0.0408137	18
Q9D6F9	TBB4A_MOUSE Tubulin beta-4A chain OS=Mus musculus OX=10090 GN=Tubb4a PE=1 SV=3	EVDEQM[+16]LSVQSK	1.88103	0.00122423	0.0142787	17
Q9D6F9	TBB4A_MOUSE Tubulin beta-4A chain OS=Mus musculus OX=10090 GN=Tubb4a PE=1 SV=3	M[+16]REIVHLQAGQC[+57]GNQIGAK	2.52786	0.00128587	0.0142787	17
Q9D6F9	TBB4A_MOUSE Tubulin beta-4A chain OS=Mus musculus OX=10090 GN=Tubb4a PE=1 SV=3	GHYTEGAELVDAVLDVVR	4.65915	0.0022171	0.0142787	17
Q9D6F9	TBB4A_MOUSE Tubulin beta-4A chain OS=Mus musculus OX=10090 GN=Tubb4a PE=1 SV=3	IM[+16]NTFSVVPSPK	1.67668	0.00290136	0.0142787	17
Q9D6F9	TBB4A_MOUSE Tubulin beta-4A chain OS=Mus musculus OX=10090 GN=Tubb4a PE=1 SV=3	ALTVPELTQQM[+16]FDAK	2.1474	0.00290898	0.0142787	17
Q9D6F9	TBB4A_MOUSE Tubulin beta-4A chain OS=Mus musculus OX=10090 GN=Tubb4a PE=1 SV=3	ALTVPELTQQMFDAK	2.49882	0.00339762	0.0143156	17
Q9D6F9	TBB4A_MOUSE Tubulin beta-4A chain OS=Mus musculus OX=10090 GN=Tubb4a PE=1 SV=3	EIVHLQAGQC[+57]GNQIGAK	2.27579	0.00410856	0.0148111	17
Q9D6F9	TBB4A_MOUSE Tubulin beta-4A chain OS=Mus musculus OX=10090 GN=Tubb4a PE=1 SV=3	MAATFIGNSTAIQELFK	3.11393	0.00473211	0.0153495	17
Q9D6F9	TBB4A_MOUSE Tubulin beta-4A chain OS=Mus musculus OX=10090 GN=Tubb4a PE=1 SV=3	EVDEQMLSVQSK	2.20703	0.00745422	0.017951	17
Q9D6F9	TBB4A_MOUSE Tubulin beta-4A chain OS=Mus musculus OX=10090 GN=Tubb4a PE=1 SV=3	INVYYNEATGGNYVPR	3.20811	0.00760815	0.0180656	17
Q9D6F9	TBB4A_MOUSE Tubulin beta-4A chain OS=Mus musculus OX=10090 GN=Tubb4a PE=1 SV=3	AVLVDLEPGTM[+16]DSVR	1.86748	0.00791459	0.0182766	17
Q9D6F9	TBB4A_MOUSE Tubulin beta-4A chain OS=Mus musculus OX=10090 GN=Tubb4a PE=1 SV=3	MREIVHLQAGQC[+57]GNQIGAK	3.05783	0.0095953	0.0202577	17
Q9D6F9	TBB4A_MOUSE Tubulin beta-4A chain OS=Mus musculus OX=10090 GN=Tubb4a PE=1 SV=3	IMNTFSVVPSPK	2.37892	0.00989022	0.0205422	17
Q9D6F9	TBB4A_MOUSE Tubulin beta-4A chain OS=Mus musculus OX=10090 GN=Tubb4a PE=1 SV=3	AVLVDLEPGTMDSVR	2.7421	0.0110857	0.0218648	17
Q9D6F9	TBB4A_MOUSE Tubulin beta-4A chain OS=Mus musculus OX=10090 GN=Tubb4a PE=1 SV=3	EAESC[+57]DC[+57]LQGFQLTHSLGGGTGSGMGTLLISK	3.66134	0.0113238	0.0220656	17
Q9D6F9	TBB4A_MOUSE Tubulin beta-4A chain OS=Mus musculus OX=10090 GN=Tubb4a PE=1 SV=3	FWEVISDEHGIDPTGTYHGDSDLQLER	6.2046	0.0125034	0.0232106	17
Q9D6F9	TBB4A_MOUSE Tubulin beta-4A chain OS=Mus musculus OX=10090 GN=Tubb4a PE=1 SV=3	YLTVAAVFR	2.844	0.0166397	0.0277139	17
P26039	TLN1_MOUSE Talin-1 OS=Mus musculus OX=10090 GN=Tln1 PE=1 SV=2	IPEALAGPPNDFGLFLSDDDPKK	3.1542	0.000315179	0.0142787	16
P26039	TLN1_MOUSE Talin-1 OS=Mus musculus OX=10090 GN=Tln1 PE=1 SV=2	GVAALTSDPAVQAIVLDTASDVLDK	6.26315	0.000873102	0.0142787	16
P26039	TLN1_MOUSE Talin-1 OS=Mus musculus OX=10090 GN=Tln1 PE=1 SV=2	TLAESALQLLYTAK	4.08471	0.00164703	0.0142787	16
P26039	TLN1_MOUSE Talin-1 OS=Mus musculus OX=10090 GN=Tln1 PE=1 SV=2	VGDDPAVWQLK	2.39485	0.00194506	0.0142787	16
P26039	TLN1_MOUSE Talin-1 OS=Mus musculus OX=10090 GN=Tln1 PE=1 SV=2	VAGSVTELIQAAEAMK	4.26111	0.00226472	0.0142787	16
P26039	TLN1_MOUSE Talin-1 OS=Mus musculus OX=10090 GN=Tln1 PE=1 SV=2	ILAQATSDLVNAIK	4.32856	0.00302614	0.0142787	16
P26039	TLN1_MOUSE Talin-1 OS=Mus musculus OX=10090 GN=Tln1 PE=1 SV=2	GVGAAATAVTQALNELLQHVK	9.33869	0.00360455	0.0145454	16
P26039	TLN1_MOUSE Talin-1 OS=Mus musculus OX=10090 GN=Tln1 PE=1 SV=2	LLAALLEDEGGNGRPLLQAAK	2.43105	0.00633609	0.0168655	16
P26039	TLN1_MOUSE Talin-1 OS=Mus musculus OX=10090 GN=Tln1 PE=1 SV=2	LAQAAQSSVATITR	4.15901	0.00957474	0.0202418	16
P26039	TLN1_MOUSE Talin-1 OS=Mus musculus OX=10090 GN=Tln1 PE=1 SV=2	AVASAAAALVLK	5.67887	0.0126522	0.0234081	16
P26039	TLN1_MOUSE Talin-1 OS=Mus musculus OX=10090 GN=Tln1 PE=1 SV=2	LNEAAAGLNQAATELVQASR	3.21754	0.0159633	0.0270941	16
P26039	TLN1_MOUSE Talin-1 OS=Mus musculus OX=10090 GN=Tln1 PE=1 SV=2	GSQAQPDSPSAQLALIAASQSFLQPGGK	6.16987	0.0168076	0.0279441	16
Q99104	MYO5A_MOUSE Unconventional myosin-Va OS=Mus musculus OX=10090 GN=Myo5a PE=1 SV=2	NSLHLLMETLNATTPHYVR	2.62881	0.0171655	0.0283579	16
Q62261	SPTB2_MOUSE Spectrin beta chain, non-erythrocytic 1 OS=Mus musculus OX=10090 GN=Sptbn1 PE=1 SV=2	LAEISDVWEEMK	5.87068	0.0207107	0.0323847	16
P60229	EIF3E_MOUSE Eukaryotic translation initiation factor 3 subunit E OS=Mus musculus OX=10090 GN=Eif3e PE=1 SV=1	HLVFPLLEFLSVK	4.62588	0.0219806	0.0339582	16
Q9CXY6	ILF2_MOUSE Interleukin enhancer-binding factor 2 OS=Mus musculus OX=10090 GN=Ilf2 PE=1 SV=1	NQDLAPNSAEQASILSLVTK	3.51123	0.032752	0.0458345	16
P47757	CAPZB_MOUSE F-actin-capping protein subunit beta OS=Mus musculus OX=10090 GN=Capzb PE=1 SV=3	SGSGTM[+16]NLGGSLTR	3.45082	0.00112709	0.0142787	15
P47757	CAPZB_MOUSE F-actin-capping protein subunit beta OS=Mus musculus OX=10090 GN=Capzb PE=1 SV=3	STLNEIYFGK	3.97871	0.00137804	0.0142787	15
P47757	CAPZB_MOUSE F-actin-capping protein subunit beta OS=Mus musculus OX=10090 GN=Capzb PE=1 SV=3	DYLLC[+57]DYNR	3.89936	0.0016034	0.0142787	15
P47757	CAPZB_MOUSE F-actin-capping protein subunit beta OS=Mus musculus OX=10090 GN=Capzb PE=1 SV=3	LEVEANNAFDQYR	4.56694	0.00245104	0.0142787	15
P47757	CAPZB_MOUSE F-actin-capping protein subunit beta OS=Mus musculus OX=10090 GN=Capzb PE=1 SV=3	SPWSNKYDPPLEDGAMPSAR	5.16302	0.00261854	0.0142787	15
P47757	CAPZB_MOUSE F-actin-capping protein subunit beta OS=Mus musculus OX=10090 GN=Capzb PE=1 SV=3	RLPPQQIEK	4.39151	0.00284987	0.0142787	15
P47757	CAPZB_MOUSE F-actin-capping protein subunit beta OS=Mus musculus OX=10090 GN=Capzb PE=1 SV=3	KLEVEANNAFDQYR	4.34631	0.00334956	0.0142787	15
P47757	CAPZB_MOUSE F-actin-capping protein subunit beta OS=Mus musculus OX=10090 GN=Capzb PE=1 SV=3	SGSGTMNLGGSLTR	4.20005	0.00357156	0.0144892	15
P47757	CAPZB_MOUSE F-actin-capping protein subunit beta OS=Mus musculus OX=10090 GN=Capzb PE=1 SV=3	LTSTVM[+16]LWLQTNK	6.1513	0.00393603	0.0147414	15
P47757	CAPZB_MOUSE F-actin-capping protein subunit beta OS=Mus musculus OX=10090 GN=Capzb PE=1 SV=3	SPWSNKYDPPLEDGAM[+16]PSAR	4.92377	0.00408072	0.0148102	15
P47757	CAPZB_MOUSE F-actin-capping protein subunit beta OS=Mus musculus OX=10090 GN=Capzb PE=1 SV=3	GC[+57]WDSIHVVEVQEK	4.86241	0.00615114	0.0165954	15
P47757	CAPZB_MOUSE F-actin-capping protein subunit beta OS=Mus musculus OX=10090 GN=Capzb PE=1 SV=3	LVEDM[+16]ENK	3.73012	0.00929267	0.0198737	15
P47757	CAPZB_MOUSE F-actin-capping protein subunit beta OS=Mus musculus OX=10090 GN=Capzb PE=1 SV=3	YDPPLEDGAMPSAR	4.63259	0.0112109	0.0219465	15
P47757	CAPZB_MOUSE F-actin-capping protein subunit beta OS=Mus musculus OX=10090 GN=Capzb PE=1 SV=3	LTSTVMLWLQTNK	6.83551	0.0152228	0.0262731	15
Q8C0C7	SYFA_MOUSE Phenylalanine--tRNA ligase alpha subunit OS=Mus musculus OX=10090 GN=Farsa PE=1 SV=1	SLQALGEVIEAELR	4.86749	0.0232447	0.0352305	15
P52480	KPYM_MOUSE Pyruvate kinase PKM OS=Mus musculus OX=10090 GN=Pkm PE=1 SV=4	LNFSHGTHEYHAETIK	2.26951	0.000878202	0.0142787	15
P52480	KPYM_MOUSE Pyruvate kinase PKM OS=Mus musculus OX=10090 GN=Pkm PE=1 SV=4	FGVEQDVDM[+16]VFASFIR	3.04444	0.00161943	0.0142787	15
P52480	KPYM_MOUSE Pyruvate kinase PKM OS=Mus musculus OX=10090 GN=Pkm PE=1 SV=4	RFDEILEASDGIMVAR	2.17364	0.00488034	0.0154781	15
P52480	KPYM_MOUSE Pyruvate kinase PKM OS=Mus musculus OX=10090 GN=Pkm PE=1 SV=4	AEGSDVANAVLDGADC[+57]IM[+16]LSGETAK	1.1843	0.00493898	0.0154947	15
P52480	KPYM_MOUSE Pyruvate kinase PKM OS=Mus musculus OX=10090 GN=Pkm PE=1 SV=4	DAVLNAWAEDVDLR	1.47232	0.0054289	0.0158175	15
P52480	KPYM_MOUSE Pyruvate kinase PKM OS=Mus musculus OX=10090 GN=Pkm PE=1 SV=4	RFDEILEASDGIM[+16]VAR	1.63171	0.00629944	0.0168487	15
P52480	KPYM_MOUSE Pyruvate kinase PKM OS=Mus musculus OX=10090 GN=Pkm PE=1 SV=4	FDEILEASDGIM[+16]VAR	2.75058	0.00631654	0.0168521	15
P01869	IGH1M_MOUSE Ig gamma-1 chain C region, membrane-bound form OS=Mus musculus OX=10090 GN=Ighg1 PE=1 SV=2	APQVYTIPPPKEQM[+16]AK	2.09438	0.0184162	0.029716	15
Q8VDD5	MYH9_MOUSE Myosin-9 OS=Mus musculus OX=10090 GN=Myh9 PE=1 SV=4	VEEEAAQK	0.732305	0.0201899	0.0318125	15
Q91WK2	EIF3H_MOUSE Eukaryotic translation initiation factor 3 subunit H OS=Mus musculus OX=10090 GN=Eif3h PE=1 SV=1	TAQGSLSLK	5.38477	0.0205805	0.0322731	15
P61979	HNRPK_MOUSE Heterogeneous nuclear ribonucleoprotein K OS=Mus musculus OX=10090 GN=Hnrnpk PE=1 SV=1	IDEPLEGSEDR	1.87534	0.0265013	0.0387639	15
Q8C8N2	SCAI_MOUSE Protein SCAI OS=Mus musculus OX=10090 GN=Scai PE=1 SV=2	TSETSYLNEAFSFYSAIR	1.62748	0.0290374	0.0414378	15
Q61171	PRDX2_MOUSE Peroxiredoxin-2 OS=Mus musculus OX=10090 GN=Prdx2 PE=1 SV=3	EGGLGPLNIPLLADVTK	1.16809	0.0301244	0.0426978	15
P26039	TLN1_MOUSE Talin-1 OS=Mus musculus OX=10090 GN=Tln1 PE=1 SV=2	NLGTALAELR	2.12759	0.0329177	0.0459599	15
Q8CI94	PYGB_MOUSE Glycogen phosphorylase, brain form OS=Mus musculus OX=10090 GN=Pygb PE=1 SV=3	WLLLC[+57]NPGLAEIIVER	1.1989	0.035624	0.0492275	15
Q8BYI9	TENR_MOUSE Tenascin-R OS=Mus musculus OX=10090 GN=Tnr PE=1 SV=2	ITFTPSSGISSEVTVPR	2.15556	9.8677e-05	0.0142787	14
Q8BYI9	TENR_MOUSE Tenascin-R OS=Mus musculus OX=10090 GN=Tnr PE=1 SV=2	DKEEDMLEVLLDATKR	3.66231	0.00146516	0.0142787	14
Q8BYI9	TENR_MOUSE Tenascin-R OS=Mus musculus OX=10090 GN=Tnr PE=1 SV=2	LEGLSENTDYTVLLQAAQEATR	2.99691	0.00640244	0.0168656	14
Q8BYI9	TENR_MOUSE Tenascin-R OS=Mus musculus OX=10090 GN=Tnr PE=1 SV=2	AAIENYVLTYK	2.91832	0.00723196	0.017686	14
Q8BYI9	TENR_MOUSE Tenascin-R OS=Mus musculus OX=10090 GN=Tnr PE=1 SV=2	DKEEDMLEVLLDATK	4.11169	0.00843559	0.0188341	14
Q8BYI9	TENR_MOUSE Tenascin-R OS=Mus musculus OX=10090 GN=Tnr PE=1 SV=2	SPPTSASVSTVIDGPTQILVR	2.84558	0.00861414	0.0190342	14
Q8BYI9	TENR_MOUSE Tenascin-R OS=Mus musculus OX=10090 GN=Tnr PE=1 SV=2	LYPATEYEISLNSVR	2.46998	0.00988131	0.0205309	14
Q8BYI9	TENR_MOUSE Tenascin-R OS=Mus musculus OX=10090 GN=Tnr PE=1 SV=2	YEVSISAVR	2.14589	0.0121528	0.0229758	14
Q8BYI9	TENR_MOUSE Tenascin-R OS=Mus musculus OX=10090 GN=Tnr PE=1 SV=2	DVSDTVAFVEWTPPR	2.79274	0.012187	0.0229758	14
Q8BYI9	TENR_MOUSE Tenascin-R OS=Mus musculus OX=10090 GN=Tnr PE=1 SV=2	SSLTSTVFTTGGR	2.05832	0.014176	0.0251433	14
Q8BYI9	TENR_MOUSE Tenascin-R OS=Mus musculus OX=10090 GN=Tnr PE=1 SV=2	YGLVGGEGGK	1.72567	0.015115	0.0261807	14
D0U286	D0U286_MUSCE Beta-globin OS=Mus cervicolor OX=10097 GN=Hbbt2 PE=3 SV=1	LLGNVIM[+16]IVLGHHLGK	8.72885	0.0173479	0.0284395	14
Q99104	MYO5A_MOUSE Unconventional myosin-Va OS=Mus musculus OX=10090 GN=Myo5a PE=1 SV=2	QQQLLAQNLQLPPEAR	2.63706	0.0181696	0.0294882	14
Q8C0M9	ASGL1_MOUSE Isoaspartyl peptidase/L-asparaginase OS=Mus musculus OX=10090 GN=Asrgl1 PE=1 SV=1	LQAGIDLC[+57]ETR	3.00384	0.0335969	0.0468071	14
P47857	PFKAM_MOUSE ATP-dependent 6-phosphofructokinase, muscle type OS=Mus musculus OX=10090 GN=Pfkm PE=1 SV=3	SEWSDLLNDLQK	2.77779	0.000215629	0.0142787	14
P47857	PFKAM_MOUSE ATP-dependent 6-phosphofructokinase, muscle type OS=Mus musculus OX=10090 GN=Pfkm PE=1 SV=3	GITNLC[+57]VIGGDGSLTGADTFR	2.97929	0.000329089	0.0142787	14
P47857	PFKAM_MOUSE ATP-dependent 6-phosphofructokinase, muscle type OS=Mus musculus OX=10090 GN=Pfkm PE=1 SV=3	LPLM[+16]EC[+57]VQVTK	1.61028	0.00230402	0.0142787	14
P47857	PFKAM_MOUSE ATP-dependent 6-phosphofructokinase, muscle type OS=Mus musculus OX=10090 GN=Pfkm PE=1 SV=3	VLVVHDGFEGLAK	2.04425	0.00288245	0.0142787	14
P47857	PFKAM_MOUSE ATP-dependent 6-phosphofructokinase, muscle type OS=Mus musculus OX=10090 GN=Pfkm PE=1 SV=3	LNIIIVAEGAIDK	4.51483	0.00399062	0.0148054	14
P47857	PFKAM_MOUSE ATP-dependent 6-phosphofructokinase, muscle type OS=Mus musculus OX=10090 GN=Pfkm PE=1 SV=3	MGVEAVMALLEGTPDTPAC[+57]VVSLSGNQAVR	5.59597	0.00554031	0.0159129	14
P47857	PFKAM_MOUSE ATP-dependent 6-phosphofructokinase, muscle type OS=Mus musculus OX=10090 GN=Pfkm PE=1 SV=3	NLEQISANITK	1.65032	0.00574272	0.0161071	14
P47857	PFKAM_MOUSE ATP-dependent 6-phosphofructokinase, muscle type OS=Mus musculus OX=10090 GN=Pfkm PE=1 SV=3	DLQVNVEHLVQK	2.30493	0.00628204	0.0168052	14
P47857	PFKAM_MOUSE ATP-dependent 6-phosphofructokinase, muscle type OS=Mus musculus OX=10090 GN=Pfkm PE=1 SV=3	ALVFQPVTELK	1.82839	0.00806622	0.0184101	14
P47857	PFKAM_MOUSE ATP-dependent 6-phosphofructokinase, muscle type OS=Mus musculus OX=10090 GN=Pfkm PE=1 SV=3	VFFVHEGYQGLVDGGEHIR	1.59659	0.00984992	0.0205064	14
P47857	PFKAM_MOUSE ATP-dependent 6-phosphofructokinase, muscle type OS=Mus musculus OX=10090 GN=Pfkm PE=1 SV=3	VGIFTGAR	1.63317	0.0118082	0.0226104	14
P47857	PFKAM_MOUSE ATP-dependent 6-phosphofructokinase, muscle type OS=Mus musculus OX=10090 GN=Pfkm PE=1 SV=3	IGLIQGNR	1.65316	0.0118617	0.022715	14
P47857	PFKAM_MOUSE ATP-dependent 6-phosphofructokinase, muscle type OS=Mus musculus OX=10090 GN=Pfkm PE=1 SV=3	C[+57]NENYTTDFIFNLYSEEGK	6.12684	0.0118922	0.022715	14
P47857	PFKAM_MOUSE ATP-dependent 6-phosphofructokinase, muscle type OS=Mus musculus OX=10090 GN=Pfkm PE=1 SV=3	TFVLEVMGR	2.60214	0.0133634	0.0241931	14
Q6A087	Q6A087_MOUSE MKIAA0302 protein (Fragment) OS=Mus musculus OX=10090 GN=Sptbn2 PE=2 SV=1	SLDDFQAWLGR	2.50979	0.000852318	0.0142787	13
Q6A087	Q6A087_MOUSE MKIAA0302 protein (Fragment) OS=Mus musculus OX=10090 GN=Sptbn2 PE=2 SV=1	VIESTQGLGNDLAGVLALQR	3.64475	0.00233943	0.0142787	13
Q6A087	Q6A087_MOUSE MKIAA0302 protein (Fragment) OS=Mus musculus OX=10090 GN=Sptbn2 PE=2 SV=1	DVEDEILWVTER	5.63567	0.00301061	0.0142787	13
Q6A087	Q6A087_MOUSE MKIAA0302 protein (Fragment) OS=Mus musculus OX=10090 GN=Sptbn2 PE=2 SV=1	LVSQDNFGLELAAVEAAVR	4.51869	0.00347272	0.0143966	13
Q6A087	Q6A087_MOUSE MKIAA0302 protein (Fragment) OS=Mus musculus OX=10090 GN=Sptbn2 PE=2 SV=1	IIGTQEQLNQR	2.50859	0.0051771	0.0155538	13
Q6A087	Q6A087_MOUSE MKIAA0302 protein (Fragment) OS=Mus musculus OX=10090 GN=Sptbn2 PE=2 SV=1	KHEAIETDIVAYSGR	4.35585	0.00532703	0.0157667	13
Q6A087	Q6A087_MOUSE MKIAA0302 protein (Fragment) OS=Mus musculus OX=10090 GN=Sptbn2 PE=2 SV=1	TLGTAAAGPELAELQEMWK	5.03713	0.00949484	0.0201769	13
Q6A087	Q6A087_MOUSE MKIAA0302 protein (Fragment) OS=Mus musculus OX=10090 GN=Sptbn2 PE=2 SV=1	VTAVNDIAEQLLK	4.38113	0.0108876	0.0216318	13
Q6A087	Q6A087_MOUSE MKIAA0302 protein (Fragment) OS=Mus musculus OX=10090 GN=Sptbn2 PE=2 SV=1	LTLEQGQQLVAEGHPGANQASTR	3.19717	0.0112671	0.0220656	13
Q6A087	Q6A087_MOUSE MKIAA0302 protein (Fragment) OS=Mus musculus OX=10090 GN=Sptbn2 PE=2 SV=1	LLLNLELQK	4.44486	0.0123734	0.0231491	13
Q6A087	Q6A087_MOUSE MKIAA0302 protein (Fragment) OS=Mus musculus OX=10090 GN=Sptbn2 PE=2 SV=1	TQTAVASEEGPATLPEAEALLAQHAALR	4.07969	0.0130832	0.0238911	13
Q6A087	Q6A087_MOUSE MKIAA0302 protein (Fragment) OS=Mus musculus OX=10090 GN=Sptbn2 PE=2 SV=1	VGELTQEANALAAGHPAQAPAINTR	3.6169	0.0145137	0.0255139	13
P27323	HS901_ARATH Heat shock protein 90-1 OS=Arabidopsis thaliana OX=3702 GN=HSP90-1 PE=1 SV=3	SLTNDWEDHLAVK	7.14092	0.030453	0.0431157	13
Q8C8N2	SCAI_MOUSE Protein SCAI OS=Mus musculus OX=10090 GN=Scai PE=1 SV=2	NFTNLFGQPLVC[+57]LLSPTAYPK	8.80737	0.00228432	0.0142787	13
Q8C8N2	SCAI_MOUSE Protein SCAI OS=Mus musculus OX=10090 GN=Scai PE=1 SV=2	DIAQLLTHSR	4.10032	0.00314035	0.0142787	13
Q8C8N2	SCAI_MOUSE Protein SCAI OS=Mus musculus OX=10090 GN=Scai PE=1 SV=2	FSELTVDMFR	3.79704	0.0032905	0.0142787	13
Q8C8N2	SCAI_MOUSE Protein SCAI OS=Mus musculus OX=10090 GN=Scai PE=1 SV=2	TVTDFC[+57]YLLDK	5.14377	0.0034611	0.0143799	13
Q8C8N2	SCAI_MOUSE Protein SCAI OS=Mus musculus OX=10090 GN=Scai PE=1 SV=2	FSELTVDM[+16]FR	2.1204	0.0037754	0.0147222	13
Q8C8N2	SCAI_MOUSE Protein SCAI OS=Mus musculus OX=10090 GN=Scai PE=1 SV=2	KPLFIVVDSSNSVAYK	4.17323	0.00587704	0.0162544	13
Q8C8N2	SCAI_MOUSE Protein SCAI OS=Mus musculus OX=10090 GN=Scai PE=1 SV=2	SDGEGPYDFGGVLTNSNR	7.28406	0.00857091	0.0189831	13
Q8C8N2	SCAI_MOUSE Protein SCAI OS=Mus musculus OX=10090 GN=Scai PE=1 SV=2	SYYSQVNKEDRPELVVK	7.68139	0.0103628	0.0210668	13
Q8C8N2	SCAI_MOUSE Protein SCAI OS=Mus musculus OX=10090 GN=Scai PE=1 SV=2	QWQSYFGR	3.73424	0.013606	0.0244268	13
Q8C8N2	SCAI_MOUSE Protein SCAI OS=Mus musculus OX=10090 GN=Scai PE=1 SV=2	FIVVC[+57]LLLNK	9.14367	0.0137952	0.0246875	13
Q8C8N2	SCAI_MOUSE Protein SCAI OS=Mus musculus OX=10090 GN=Scai PE=1 SV=2	IGQLYYHYYLR	3.45094	0.0155147	0.0266077	13
Q8C8N2	SCAI_MOUSE Protein SCAI OS=Mus musculus OX=10090 GN=Scai PE=1 SV=2	HILELASILDVR	9.07775	0.0167596	0.0279441	13
Q8BH44	COR2B_MOUSE Coronin-2B OS=Mus musculus OX=10090 GN=Coro2b PE=1 SV=2	HGLDVSAC[+57]EVFR	5.1907	0.0290044	0.0414378	13
O35643	AP1B1_MOUSE AP-1 complex subunit beta-1 OS=Mus musculus OX=10090 GN=Ap1b1 PE=1 SV=2	LASQANIAQVLAELK	1.84644	0.00173254	0.0142787	13
O35643	AP1B1_MOUSE AP-1 complex subunit beta-1 OS=Mus musculus OX=10090 GN=Ap1b1 PE=1 SV=2	LGAPISSGLSDLFDLTSGVGTLSGSYVAPK	3.61965	0.00243887	0.0142787	13
O35643	AP1B1_MOUSE AP-1 complex subunit beta-1 OS=Mus musculus OX=10090 GN=Ap1b1 PE=1 SV=2	KPTETQELVQQVLSLATQDSDNPDLR	4.2426	0.00383207	0.0147222	13
O35643	AP1B1_MOUSE AP-1 complex subunit beta-1 OS=Mus musculus OX=10090 GN=Ap1b1 PE=1 SV=2	LAPPLVTLLSAEPELQYVALR	2.78895	0.00409298	0.0148102	13
O35643	AP1B1_MOUSE AP-1 complex subunit beta-1 OS=Mus musculus OX=10090 GN=Ap1b1 PE=1 SV=2	LVYLYLMNYAK	2.66979	0.00463162	0.0153008	13
O35643	AP1B1_MOUSE AP-1 complex subunit beta-1 OS=Mus musculus OX=10090 GN=Ap1b1 PE=1 SV=2	M[+16]EPLNNLQVAVK	4.25337	0.00490926	0.015485	13
O35643	AP1B1_MOUSE AP-1 complex subunit beta-1 OS=Mus musculus OX=10090 GN=Ap1b1 PE=1 SV=2	C[+57]VSTLLDLIQTK	2.3027	0.00586671	0.0162544	13
O35643	AP1B1_MOUSE AP-1 complex subunit beta-1 OS=Mus musculus OX=10090 GN=Ap1b1 PE=1 SV=2	EYATEVDVDFVR	3.05951	0.0122642	0.0230965	13
O35643	AP1B1_MOUSE AP-1 complex subunit beta-1 OS=Mus musculus OX=10090 GN=Ap1b1 PE=1 SV=2	AAMIWIVGEYAER	3.12361	0.0126829	0.0234081	13
O35643	AP1B1_MOUSE AP-1 complex subunit beta-1 OS=Mus musculus OX=10090 GN=Ap1b1 PE=1 SV=2	LVYLYLM[+16]NYAK	1.99997	0.0137882	0.0246875	13
O35643	AP1B1_MOUSE AP-1 complex subunit beta-1 OS=Mus musculus OX=10090 GN=Ap1b1 PE=1 SV=2	LSHANSAVVLSAVK	1.43509	0.0151743	0.0262731	13
P46460	NSF_MOUSE Vesicle-fusing ATPase OS=Mus musculus OX=10090 GN=Nsf PE=1 SV=2	FSNLVLQALLVLLKK	1.5776	0.0240093	0.0361284	13
Q99JY9	ARP3_MOUSE Actin-related protein 3 OS=Mus musculus OX=10090 GN=Actr3 PE=1 SV=3	DITYFIQQLLR	1.36197	0.0289143	0.0413737	13
Q9JJ28	FLII_MOUSE Protein flightless-1 homolog OS=Mus musculus OX=10090 GN=Flii PE=1 SV=1	LTSLEEFMAANNNLELIPESLC[+57]R	7.9453	0.00213666	0.0142787	13
Q9JJ28	FLII_MOUSE Protein flightless-1 homolog OS=Mus musculus OX=10090 GN=Flii PE=1 SV=1	TQSNLPTSLEGLSNLSDVDLSC[+57]NDLTR	5.98922	0.00306109	0.0142787	13
Q9JJ28	FLII_MOUSE Protein flightless-1 homolog OS=Mus musculus OX=10090 GN=Flii PE=1 SV=1	M[+42]EATGVLPFVR	5.15553	0.00344974	0.0143516	13
Q9JJ28	FLII_MOUSE Protein flightless-1 homolog OS=Mus musculus OX=10090 GN=Flii PE=1 SV=1	VGLGLGYLELPQINYK	5.87892	0.00443005	0.01506	13
Q9JJ28	FLII_MOUSE Protein flightless-1 homolog OS=Mus musculus OX=10090 GN=Flii PE=1 SV=1	LLQSLLDTR	5.32055	0.00467486	0.0153086	13
Q9JJ28	FLII_MOUSE Protein flightless-1 homolog OS=Mus musculus OX=10090 GN=Flii PE=1 SV=1	ADLTALFLPR	5.73838	0.00526204	0.0157102	13
Q9JJ28	FLII_MOUSE Protein flightless-1 homolog OS=Mus musculus OX=10090 GN=Flii PE=1 SV=1	LAEDILNTMFDASYSK	5.96398	0.0058761	0.0162544	13
Q9JJ28	FLII_MOUSE Protein flightless-1 homolog OS=Mus musculus OX=10090 GN=Flii PE=1 SV=1	NAEAVLQGQGLSGK	5.64324	0.00736148	0.0178104	13
Q9JJ28	FLII_MOUSE Protein flightless-1 homolog OS=Mus musculus OX=10090 GN=Flii PE=1 SV=1	TGLC[+57]YLPEELAALQK	3.16484	0.00774384	0.0181636	13
Q9JJ28	FLII_MOUSE Protein flightless-1 homolog OS=Mus musculus OX=10090 GN=Flii PE=1 SV=1	NQLTSLPSAIC[+57]K	2.98029	0.00797465	0.0183119	13
Q9JJ28	FLII_MOUSE Protein flightless-1 homolog OS=Mus musculus OX=10090 GN=Flii PE=1 SV=1	LDFDGLPSGIGK	3.35796	0.00849332	0.0188802	13
Q9JJ28	FLII_MOUSE Protein flightless-1 homolog OS=Mus musculus OX=10090 GN=Flii PE=1 SV=1	VPEC[+57]LYTLPSLR	5.48457	0.00887955	0.0193741	13
Q9JJ28	FLII_MOUSE Protein flightless-1 homolog OS=Mus musculus OX=10090 GN=Flii PE=1 SV=1	LAGASPATVAAAAAVGSGSKDPLAR	6.08968	0.00942262	0.020066	13
P39053	DYN1_MOUSE Dynamin-1 OS=Mus musculus OX=10090 GN=Dnm1 PE=1 SV=2	RIEGSGDQIDTYELSGGAR	4.20221	0.00161314	0.0142787	13
P39053	DYN1_MOUSE Dynamin-1 OS=Mus musculus OX=10090 GN=Dnm1 PE=1 SV=2	ALLQMVQQFAVDFEK	5.88144	0.00456158	0.0152245	13
P39053	DYN1_MOUSE Dynamin-1 OS=Mus musculus OX=10090 GN=Dnm1 PE=1 SV=2	IEGSGDQIDTYELSGGAR	1.35717	0.00477599	0.0153998	13
P39053	DYN1_MOUSE Dynamin-1 OS=Mus musculus OX=10090 GN=Dnm1 PE=1 SV=2	HIFALFNTEQR	2.06721	0.00575307	0.0161251	13
P39053	DYN1_MOUSE Dynamin-1 OS=Mus musculus OX=10090 GN=Dnm1 PE=1 SV=2	QLELAC[+57]ETQEEVDSWK	2.59324	0.00834304	0.0187504	13
P39053	DYN1_MOUSE Dynamin-1 OS=Mus musculus OX=10090 GN=Dnm1 PE=1 SV=2	C[+57]VDMVISELISTVR	3.90573	0.010732	0.0213857	13
O08638	MYH11_MOUSE Myosin-11 OS=Mus musculus OX=10090 GN=Myh11 PE=1 SV=1	QADLEKEELAEELASSLSGR	2.5832	0.0215979	0.03349	13
A0A0B6VMB2	A0A0B6VMB2_MOUSE MAb 31C6 heavy chain OS=Mus musculus OX=10090 GN=HC PE=4 SV=1	NTQPIM[+16]DTDGSYFVYSK	2.00234	0.0261321	0.0383658	13
P35980	RL18_MOUSE 60S ribosomal protein L18 OS=Mus musculus OX=10090 GN=Rpl18 PE=1 SV=3	TAVVVGTVTDDVR	1.24364	0.0263983	0.0386553	13
Q5SYD0	MYO1D_MOUSE Unconventional myosin-Id OS=Mus musculus OX=10090 GN=Myo1d PE=1 SV=1	HQVEYLGLLENVR	0.713916	0.0271985	0.0395181	13
Q76MZ3	2AAA_MOUSE Serine/threonine-protein phosphatase 2A 65 kDa regulatory subunit A alpha isoform OS=Mus musculus OX=10090 GN=Ppp2r1a PE=1 SV=3	VLAM[+16]SGDPNYLHR	2.13043	0.0306766	0.0433576	13
Q9JMH9	MY18A_MOUSE Unconventional myosin-XVIIIa OS=Mus musculus OX=10090 GN=Myo18a PE=1 SV=2	TEEQIAAEEAWYETEK	1.0487	0.0322932	0.0452059	13
P48036	ANXA5_MOUSE Annexin A5 OS=Mus musculus OX=10090 GN=Anxa5 PE=1 SV=1	TPEELSAIK	1.68432	0.0339354	0.0471666	13
Q8VDN2	AT1A1_MOUSE Sodium/potassium-transporting ATPase subunit alpha-1 OS=Mus musculus OX=10090 GN=Atp1a1 PE=1 SV=1	QAADM[+16]ILLDDNFASIVTGVEEGR	2.7187	0.000534391	0.0142787	12
Q8VDN2	AT1A1_MOUSE Sodium/potassium-transporting ATPase subunit alpha-1 OS=Mus musculus OX=10090 GN=Atp1a1 PE=1 SV=1	SPDFTNENPLETR	2.10949	0.000733775	0.0142787	12
Q8VDN2	AT1A1_MOUSE Sodium/potassium-transporting ATPase subunit alpha-1 OS=Mus musculus OX=10090 GN=Atp1a1 PE=1 SV=1	GVGIISEGNETVEDIAAR	3.61735	0.00258866	0.0142787	12
Q8VDN2	AT1A1_MOUSE Sodium/potassium-transporting ATPase subunit alpha-1 OS=Mus musculus OX=10090 GN=Atp1a1 PE=1 SV=1	DGPNALTPPPTTPEWVK	2.86901	0.00428464	0.01498	12
Q8VDN2	AT1A1_MOUSE Sodium/potassium-transporting ATPase subunit alpha-1 OS=Mus musculus OX=10090 GN=Atp1a1 PE=1 SV=1	AVAGDASESALLK	3.61221	0.00429696	0.0149801	12
Q8VDN2	AT1A1_MOUSE Sodium/potassium-transporting ATPase subunit alpha-1 OS=Mus musculus OX=10090 GN=Atp1a1 PE=1 SV=1	QGAIVAVTGDGVNDSPALKK	2.01029	0.00507056	0.0155344	12
Q8VDN2	AT1A1_MOUSE Sodium/potassium-transporting ATPase subunit alpha-1 OS=Mus musculus OX=10090 GN=Atp1a1 PE=1 SV=1	LNIPVNQVNPR	1.62525	0.0059494	0.0163199	12
Q8VDN2	AT1A1_MOUSE Sodium/potassium-transporting ATPase subunit alpha-1 OS=Mus musculus OX=10090 GN=Atp1a1 PE=1 SV=1	QAADMILLDDNFASIVTGVEEGR	3.9998	0.00675086	0.017194	12
Q8VDN2	AT1A1_MOUSE Sodium/potassium-transporting ATPase subunit alpha-1 OS=Mus musculus OX=10090 GN=Atp1a1 PE=1 SV=1	NM[+16]VPQQALVIR	1.93484	0.0072595	0.0177113	12
Q8VDN2	AT1A1_MOUSE Sodium/potassium-transporting ATPase subunit alpha-1 OS=Mus musculus OX=10090 GN=Atp1a1 PE=1 SV=1	QGAIVAVTGDGVNDSPALK	2.452	0.00784118	0.0182272	12
Q8VDN2	AT1A1_MOUSE Sodium/potassium-transporting ATPase subunit alpha-1 OS=Mus musculus OX=10090 GN=Atp1a1 PE=1 SV=1	VDNSSLTGESEPQTR	1.36664	0.00804811	0.0184018	12
Q8VDN2	AT1A1_MOUSE Sodium/potassium-transporting ATPase subunit alpha-1 OS=Mus musculus OX=10090 GN=Atp1a1 PE=1 SV=1	NLEAVETLGSTSTIC[+57]SDK	2.73058	0.0137935	0.0246875	12
Q60875	ARHG2_MOUSE Rho guanine nucleotide exchange factor 2 OS=Mus musculus OX=10090 GN=Arhgef2 PE=1 SV=4	LGDLLISQFSGSNAEQMR	3.47917	0.0015242	0.0142787	12
Q60875	ARHG2_MOUSE Rho guanine nucleotide exchange factor 2 OS=Mus musculus OX=10090 GN=Arhgef2 PE=1 SV=4	AAVASVTPEK	1.72511	0.00294489	0.0142787	12
Q60875	ARHG2_MOUSE Rho guanine nucleotide exchange factor 2 OS=Mus musculus OX=10090 GN=Arhgef2 PE=1 SV=4	NNTALQSVSLR	3.6829	0.0031798	0.0142787	12
Q60875	ARHG2_MOUSE Rho guanine nucleotide exchange factor 2 OS=Mus musculus OX=10090 GN=Arhgef2 PE=1 SV=4	SVSTTNIAGHFNDESPLGLR	3.78168	0.00373643	0.0147222	12
Q60875	ARHG2_MOUSE Rho guanine nucleotide exchange factor 2 OS=Mus musculus OX=10090 GN=Arhgef2 PE=1 SV=4	YIFTSLDKPSVVSLQNLIVR	8.54111	0.00411485	0.0148111	12
Q60875	ARHG2_MOUSE Rho guanine nucleotide exchange factor 2 OS=Mus musculus OX=10090 GN=Arhgef2 PE=1 SV=4	LQEIYNR	2.57566	0.00603019	0.0164193	12
Q60875	ARHG2_MOUSE Rho guanine nucleotide exchange factor 2 OS=Mus musculus OX=10090 GN=Arhgef2 PE=1 SV=4	ILQNSHGVEEEYQDLASALGLVK	6.81939	0.00742141	0.0178979	12
Q60875	ARHG2_MOUSE Rho guanine nucleotide exchange factor 2 OS=Mus musculus OX=10090 GN=Arhgef2 PE=1 SV=4	FLNQLLER	6.48614	0.00906332	0.0196431	12
Q60875	ARHG2_MOUSE Rho guanine nucleotide exchange factor 2 OS=Mus musculus OX=10090 GN=Arhgef2 PE=1 SV=4	SLPAGDALYLSFNPPQPSR	3.17852	0.0100421	0.0206373	12
Q60875	ARHG2_MOUSE Rho guanine nucleotide exchange factor 2 OS=Mus musculus OX=10090 GN=Arhgef2 PE=1 SV=4	LESFESLR	2.2356	0.0160107	0.0270941	12
P02088	HBB1_MOUSE Hemoglobin subunit beta-1 OS=Mus musculus OX=10090 GN=Hbb-b1 PE=1 SV=2	VITAFNDGLNHLDSLK	3.87666	0.0211221	0.0329075	12
Q61656	DDX5_MOUSE Probable ATP-dependent RNA helicase DDX5 OS=Mus musculus OX=10090 GN=Ddx5 PE=1 SV=2	EANQAINPK	3.25406	0.024561	0.0367002	12
Q8CI94	PYGB_MOUSE Glycogen phosphorylase, brain form OS=Mus musculus OX=10090 GN=Pygb PE=1 SV=3	VIPAADLSQQISTAGTEASGTGNM[+16]K	1.74036	0.000122907	0.0142787	12
Q8CI94	PYGB_MOUSE Glycogen phosphorylase, brain form OS=Mus musculus OX=10090 GN=Pygb PE=1 SV=3	LKQEYFVVAATLQDIIR	4.54568	0.00389755	0.0147408	12
Q8CI94	PYGB_MOUSE Glycogen phosphorylase, brain form OS=Mus musculus OX=10090 GN=Pygb PE=1 SV=3	LKDFNVGDYIEAVLDR	4.44565	0.0044041	0.0150489	12
Q8CI94	PYGB_MOUSE Glycogen phosphorylase, brain form OS=Mus musculus OX=10090 GN=Pygb PE=1 SV=3	IGEGFLTDLSQLKK	2.03818	0.00445447	0.0151052	12
Q8CI94	PYGB_MOUSE Glycogen phosphorylase, brain form OS=Mus musculus OX=10090 GN=Pygb PE=1 SV=3	LLSLVDDEAFIR	1.79195	0.00744216	0.0179365	12
Q8CI94	PYGB_MOUSE Glycogen phosphorylase, brain form OS=Mus musculus OX=10090 GN=Pygb PE=1 SV=3	GIAGLGDVAEVR	1.52958	0.00757409	0.0180374	12
Q8CI94	PYGB_MOUSE Glycogen phosphorylase, brain form OS=Mus musculus OX=10090 GN=Pygb PE=1 SV=3	VAIQLNDTHPALSIPELMR	2.07038	0.00775792	0.0181816	12
Q8CI94	PYGB_MOUSE Glycogen phosphorylase, brain form OS=Mus musculus OX=10090 GN=Pygb PE=1 SV=3	VLYPNDNFFEGK	1.40345	0.0101802	0.0208304	12
Q8CI94	PYGB_MOUSE Glycogen phosphorylase, brain form OS=Mus musculus OX=10090 GN=Pygb PE=1 SV=3	VIFLENYR	1.48438	0.0124456	0.0231491	12
Q8CI94	PYGB_MOUSE Glycogen phosphorylase, brain form OS=Mus musculus OX=10090 GN=Pygb PE=1 SV=3	LAAC[+57]FLDSMATLGLAAYGYGIR	8.23915	0.016083	0.0271714	12
P07901	HS90A_MOUSE Heat shock protein HSP 90-alpha OS=Mus musculus OX=10090 GN=Hsp90aa1 PE=1 SV=4	TLTIVDTGIGMTK	1.24475	0.0243315	0.0364338	12
P51410	RL9_MOUSE 60S ribosomal protein L9 OS=Mus musculus OX=10090 GN=Rpl9 PE=2 SV=2	TGVAC[+57]SVSQAQK	1.85779	0.0355595	0.0492275	12
P97427	DPYL1_MOUSE Dihydropyrimidinase-related protein 1 OS=Mus musculus OX=10090 GN=Crmp1 PE=1 SV=1	NLHQSNFSLSGAQIDDNNPR	1.36644	0.00295036	0.0142787	12
P97427	DPYL1_MOUSE Dihydropyrimidinase-related protein 1 OS=Mus musculus OX=10090 GN=Crmp1 PE=1 SV=1	IAVGSDADVVIWDPDK	3.52522	0.0033058	0.0142787	12
P97427	DPYL1_MOUSE Dihydropyrimidinase-related protein 1 OS=Mus musculus OX=10090 GN=Crmp1 PE=1 SV=1	STVEYNIFEGMEC[+57]HGSPLVVISQGK	3.03382	0.00468199	0.0153086	12
P97427	DPYL1_MOUSE Dihydropyrimidinase-related protein 1 OS=Mus musculus OX=10090 GN=Crmp1 PE=1 SV=1	GM[+16]YDGPVYEVPATPK	2.27877	0.00789924	0.0182766	12
P97427	DPYL1_MOUSE Dihydropyrimidinase-related protein 1 OS=Mus musculus OX=10090 GN=Crmp1 PE=1 SV=1	GLGAVILVHAENGDLIAQEQK	1.75556	0.00837374	0.0187841	12
P97427	DPYL1_MOUSE Dihydropyrimidinase-related protein 1 OS=Mus musculus OX=10090 GN=Crmp1 PE=1 SV=1	IINDDQSFYADVYLEDGLIK	6.54765	0.0095189	0.020193	12
P97427	DPYL1_MOUSE Dihydropyrimidinase-related protein 1 OS=Mus musculus OX=10090 GN=Crmp1 PE=1 SV=1	DNFTLIPEGVNGIEER	1.49642	0.0101155	0.0207391	12
P97427	DPYL1_MOUSE Dihydropyrimidinase-related protein 1 OS=Mus musculus OX=10090 GN=Crmp1 PE=1 SV=1	DLYQMSDSQLYEAFTFLK	5.42719	0.0122811	0.0230965	12
P47963	RL13_MOUSE 60S ribosomal protein L13 OS=Mus musculus OX=10090 GN=Rpl13 PE=1 SV=3	GFSLEELR	1.06885	0.0182013	0.0294882	12
Q91V92	ACLY_MOUSE ATP-citrate synthase OS=Mus musculus OX=10090 GN=Acly PE=1 SV=1	TIAIIAEGIPEALTR	1.366	0.018735	0.0300495	12
Q6ZQ38	CAND1_MOUSE Cullin-associated NEDD8-dissociated protein 1 OS=Mus musculus OX=10090 GN=Cand1 PE=1 SV=2	LGTLSALDILIK	3.56902	0.0311071	0.0438125	12
H3BJD0	H3BJD0_MOUSE Protein phosphatase 1, regulatory subunit 9A OS=Mus musculus OX=10090 GN=Ppp1r9a PE=1 SV=1	LYDSVSSTDGEDSLER	0.96491	0.0312527	0.0440254	12
Q76MZ3	2AAA_MOUSE Serine/threonine-protein phosphatase 2A 65 kDa regulatory subunit A alpha isoform OS=Mus musculus OX=10090 GN=Ppp2r1a PE=1 SV=3	QLSQSLLPAIVELAEDAK	3.28579	0.000173408	0.0142787	11
P58252	EF2_MOUSE Elongation factor 2 OS=Mus musculus OX=10090 GN=Eef2 PE=1 SV=2	ALLELQLEPEELYQTFQR	4.29634	0.000269208	0.0142787	11
Q76MZ3	2AAA_MOUSE Serine/threonine-protein phosphatase 2A 65 kDa regulatory subunit A alpha isoform OS=Mus musculus OX=10090 GN=Ppp2r1a PE=1 SV=3	SALASVIM[+16]GLSPILGK	3.70396	0.000370224	0.0142787	11
P58252	EF2_MOUSE Elongation factor 2 OS=Mus musculus OX=10090 GN=Eef2 PE=1 SV=2	EGIPALDNFLDKL	3.02439	0.000371079	0.0142787	11
Q76MZ3	2AAA_MOUSE Serine/threonine-protein phosphatase 2A 65 kDa regulatory subunit A alpha isoform OS=Mus musculus OX=10090 GN=Ppp2r1a PE=1 SV=3	SALASVIMGLSPILGK	2.91837	0.000417791	0.0142787	11
P58252	EF2_MOUSE Elongation factor 2 OS=Mus musculus OX=10090 GN=Eef2 PE=1 SV=2	VFDAIMNFR	3.43339	0.000943392	0.0142787	11
Q76MZ3	2AAA_MOUSE Serine/threonine-protein phosphatase 2A 65 kDa regulatory subunit A alpha isoform OS=Mus musculus OX=10090 GN=Ppp2r1a PE=1 SV=3	EFC[+57]ENLSADC[+57]R	2.14668	0.00113746	0.0142787	11
P58252	EF2_MOUSE Elongation factor 2 OS=Mus musculus OX=10090 GN=Eef2 PE=1 SV=2	TFC[+57]QLILDPIFK	2.57481	0.00173271	0.0142787	11
Q76MZ3	2AAA_MOUSE Serine/threonine-protein phosphatase 2A 65 kDa regulatory subunit A alpha isoform OS=Mus musculus OX=10090 GN=Ppp2r1a PE=1 SV=3	LNIISNLDC[+57]VNEVIGIR	2.92726	0.00216293	0.0142787	11
P58252	EF2_MOUSE Elongation factor 2 OS=Mus musculus OX=10090 GN=Eef2 PE=1 SV=2	YVEPIEDVPC[+57]GNIVGLVGVDQFLVK	3.23214	0.00316089	0.0142787	11
P13020	GELS_MOUSE Gelsolin OS=Mus musculus OX=10090 GN=Gsn PE=1 SV=3	SEDC[+57]FILDHGR	4.29591	0.00331528	0.0142787	11
Q76MZ3	2AAA_MOUSE Serine/threonine-protein phosphatase 2A 65 kDa regulatory subunit A alpha isoform OS=Mus musculus OX=10090 GN=Ppp2r1a PE=1 SV=3	DNTIEHLLPLFLAQLK	7.56094	0.00390422	0.0147408	11
P13020	GELS_MOUSE Gelsolin OS=Mus musculus OX=10090 GN=Gsn PE=1 SV=3	HVVPNEVVVQR	5.25178	0.00435157	0.0150263	11
P58252	EF2_MOUSE Elongation factor 2 OS=Mus musculus OX=10090 GN=Eef2 PE=1 SV=2	WLPAGDALLQMITIHLPSPVTAQK	9.26753	0.00447658	0.0151385	11
P13020	GELS_MOUSE Gelsolin OS=Mus musculus OX=10090 GN=Gsn PE=1 SV=3	DSQEEEKTEALTSAK	3.9213	0.00459178	0.0152245	11
Q76MZ3	2AAA_MOUSE Serine/threonine-protein phosphatase 2A 65 kDa regulatory subunit A alpha isoform OS=Mus musculus OX=10090 GN=Ppp2r1a PE=1 SV=3	YFAQEALTVLSLA	2.31041	0.00467878	0.0153086	11
P58252	EF2_MOUSE Elongation factor 2 OS=Mus musculus OX=10090 GN=Eef2 PE=1 SV=2	C[+57]LYASVLTAQPR	1.7632	0.00600414	0.0163871	11
P13020	GELS_MOUSE Gelsolin OS=Mus musculus OX=10090 GN=Gsn PE=1 SV=3	EVQGFESSTFSGYFK	4.97371	0.00654643	0.0170907	11
Q76MZ3	2AAA_MOUSE Serine/threonine-protein phosphatase 2A 65 kDa regulatory subunit A alpha isoform OS=Mus musculus OX=10090 GN=Ppp2r1a PE=1 SV=3	DNTIEHLLPLFLAQLKDEC[+57]PEVR	7.20457	0.00696423	0.0174426	11
P13020	GELS_MOUSE Gelsolin OS=Mus musculus OX=10090 GN=Gsn PE=1 SV=3	YIETDPANR	4.03076	0.00702569	0.0175108	11
P13020	GELS_MOUSE Gelsolin OS=Mus musculus OX=10090 GN=Gsn PE=1 SV=3	SGALNSNDAFVLK	3.22669	0.00800357	0.0183434	11
Q76MZ3	2AAA_MOUSE Serine/threonine-protein phosphatase 2A 65 kDa regulatory subunit A alpha isoform OS=Mus musculus OX=10090 GN=Ppp2r1a PE=1 SV=3	LSTIALALGVER	2.46172	0.0080347	0.0183747	11
P13020	GELS_MOUSE Gelsolin OS=Mus musculus OX=10090 GN=Gsn PE=1 SV=3	VSNGAGSMSVSLVADENPFAQGALR	6.13653	0.00832109	0.0187429	11
P13020	GELS_MOUSE Gelsolin OS=Mus musculus OX=10090 GN=Gsn PE=1 SV=3	QTQVSVLPEGGETPLFK	4.93983	0.00863957	0.0190537	11
P58252	EF2_MOUSE Elongation factor 2 OS=Mus musculus OX=10090 GN=Eef2 PE=1 SV=2	ETVSEESNVLC[+57]LSK	3.9849	0.0110499	0.021744	11
Q76MZ3	2AAA_MOUSE Serine/threonine-protein phosphatase 2A 65 kDa regulatory subunit A alpha isoform OS=Mus musculus OX=10090 GN=Ppp2r1a PE=1 SV=3	ENVIMTQILPC[+57]IK	2.66666	0.0126003	0.0232906	11
P13020	GELS_MOUSE Gelsolin OS=Mus musculus OX=10090 GN=Gsn PE=1 SV=3	VPVDPATYGQFYGGDSYIILYNYR	4.48922	0.0147774	0.0258197	11
P58252	EF2_MOUSE Elongation factor 2 OS=Mus musculus OX=10090 GN=Eef2 PE=1 SV=2	STLTDSLVC[+57]K	2.87944	0.0153903	0.0265373	11
P58252	EF2_MOUSE Elongation factor 2 OS=Mus musculus OX=10090 GN=Eef2 PE=1 SV=2	STAISLFYELSENDLNFIK	6.52631	0.0158729	0.0270366	11
P13020	GELS_MOUSE Gelsolin OS=Mus musculus OX=10090 GN=Gsn PE=1 SV=3	DGGQTAPASIR	3.48876	0.0159002	0.0270366	11
Q8CGF6	WDR47_MOUSE WD repeat-containing protein 47 OS=Mus musculus OX=10090 GN=Wdr47 PE=1 SV=2	LIHDTANIHTSTPR	3.25573	0.0180565	0.0293896	11
O70194	EIF3D_MOUSE Eukaryotic translation initiation factor 3 subunit D OS=Mus musculus OX=10090 GN=Eif3d PE=1 SV=2	LGDDIDLIVR	2.03898	0.0224595	0.0344816	11
P48453	PP2BB_MOUSE Serine/threonine-protein phosphatase 2B catalytic subunit beta isoform OS=Mus musculus OX=10090 GN=Ppp3cb PE=1 SV=2	YENNVMNIR	4.52696	0.0305781	0.0432299	11
P16858	G3P_MOUSE Glyceraldehyde-3-phosphate dehydrogenase OS=Mus musculus OX=10090 GN=Gapdh PE=1 SV=2	VIHDNFGIVEGLM[+16]TTVHAITATQK	2.55682	0.000208544	0.0142787	11
P16858	G3P_MOUSE Glyceraldehyde-3-phosphate dehydrogenase OS=Mus musculus OX=10090 GN=Gapdh PE=1 SV=2	VIHDNFGIVEGLMTTVHAITATQK	5.87755	0.00176741	0.0142787	11
P16858	G3P_MOUSE Glyceraldehyde-3-phosphate dehydrogenase OS=Mus musculus OX=10090 GN=Gapdh PE=1 SV=2	WGEAGAEYVVESTGVFTTMEK	1.87497	0.00264577	0.0142787	11
P16858	G3P_MOUSE Glyceraldehyde-3-phosphate dehydrogenase OS=Mus musculus OX=10090 GN=Gapdh PE=1 SV=2	LVINGKPITIFQER	1.6909	0.00480755	0.0154183	11
P16858	G3P_MOUSE Glyceraldehyde-3-phosphate dehydrogenase OS=Mus musculus OX=10090 GN=Gapdh PE=1 SV=2	LISWYDNEYGYSNR	2.02826	0.00536174	0.0157667	11
P16858	G3P_MOUSE Glyceraldehyde-3-phosphate dehydrogenase OS=Mus musculus OX=10090 GN=Gapdh PE=1 SV=2	RVIISAPSADAPMFVMGVNHEK	2.53487	0.00624935	0.0167748	11
P16858	G3P_MOUSE Glyceraldehyde-3-phosphate dehydrogenase OS=Mus musculus OX=10090 GN=Gapdh PE=1 SV=2	RVIISAPSADAPMFVM[+16]GVNHEK	1.53017	0.0142071	0.0251433	11
P16858	G3P_MOUSE Glyceraldehyde-3-phosphate dehydrogenase OS=Mus musculus OX=10090 GN=Gapdh PE=1 SV=2	RVIISAPSADAPM[+16]FVMGVNHEK	1.50393	0.0159624	0.0270941	11
P97427	DPYL1_MOUSE Dihydropyrimidinase-related protein 1 OS=Mus musculus OX=10090 GN=Crmp1 PE=1 SV=1	IFNLYPR	1.58687	0.0187459	0.0300495	11
P17426	AP2A1_MOUSE AP-2 complex subunit alpha-1 OS=Mus musculus OX=10090 GN=Ap2a1 PE=1 SV=1	EM[+16]GEAFAADIPR	1.41391	0.0200803	0.0316994	11
P63101	1433Z_MOUSE 14-3-3 protein zeta/delta OS=Mus musculus OX=10090 GN=Ywhaz PE=1 SV=1	DNLTLWTSDTQGDEAEAGEGGEN	1.02064	0.0296856	0.0422369	11
Q9JLM8	DCLK1_MOUSE Serine/threonine-protein kinase DCLK1 OS=Mus musculus OX=10090 GN=Dclk1 PE=1 SV=1	DASGMLYNLASAIK	5.02125	0.000378671	0.0142787	10
Q9JLM8	DCLK1_MOUSE Serine/threonine-protein kinase DCLK1 OS=Mus musculus OX=10090 GN=Dclk1 PE=1 SV=1	SFEALLADLTR	4.1335	0.000542854	0.0142787	10
Q2QL88	CAZA2_MICMU F-actin-capping protein subunit alpha-2 OS=Microcebus murinus OX=30608 GN=CAPZA2 PE=3 SV=3	IVEAAENEYQTAISENYQTM[+16]SDTTFK	4.2987	0.000913886	0.0142787	10
Q9ERD7	TBB3_MOUSE Tubulin beta-3 chain OS=Mus musculus OX=10090 GN=Tubb3 PE=1 SV=1	M[+16]SSTFIGNSTAIQELFK	1.99685	0.001014	0.0142787	10
Q9ERD7	TBB3_MOUSE Tubulin beta-3 chain OS=Mus musculus OX=10090 GN=Tubb3 PE=1 SV=1	LATPTYGDLNHLVSATM[+16]SGVTTSLR	2.34753	0.00128915	0.0142787	10
Q9JLM8	DCLK1_MOUSE Serine/threonine-protein kinase DCLK1 OS=Mus musculus OX=10090 GN=Dclk1 PE=1 SV=1	TAHSFEQVLTDITDAIK	6.04202	0.00145497	0.0142787	10
Q9ERD7	TBB3_MOUSE Tubulin beta-3 chain OS=Mus musculus OX=10090 GN=Tubb3 PE=1 SV=1	ISVYYNEASSHK	1.92503	0.00148588	0.0142787	10
Q2QL88	CAZA2_MICMU F-actin-capping protein subunit alpha-2 OS=Microcebus murinus OX=30608 GN=CAPZA2 PE=3 SV=3	LLLNNDNLLR	4.36507	0.00161575	0.0142787	10
Q9ERD7	TBB3_MOUSE Tubulin beta-3 chain OS=Mus musculus OX=10090 GN=Tubb3 PE=1 SV=1	MSSTFIGNSTAIQELFK	2.80407	0.00175009	0.0142787	10
Q2QL88	CAZA2_MICMU F-actin-capping protein subunit alpha-2 OS=Microcebus murinus OX=30608 GN=CAPZA2 PE=3 SV=3	IEGYEDQVLITEHGDLGNGK	4.50065	0.00175509	0.0142787	10
Q2QL88	CAZA2_MICMU F-actin-capping protein subunit alpha-2 OS=Microcebus murinus OX=30608 GN=CAPZA2 PE=3 SV=3	TSVETALR	3.99143	0.00183728	0.0142787	10
Q9ERD7	TBB3_MOUSE Tubulin beta-3 chain OS=Mus musculus OX=10090 GN=Tubb3 PE=1 SV=1	EVDEQM[+16]LAIQSK	1.63787	0.00196495	0.0142787	10
Q2QL88	CAZA2_MICMU F-actin-capping protein subunit alpha-2 OS=Microcebus murinus OX=30608 GN=CAPZA2 PE=3 SV=3	IQVHYYEDGNVQLVSHK	4.74153	0.00228111	0.0142787	10
Q2QL88	CAZA2_MICMU F-actin-capping protein subunit alpha-2 OS=Microcebus murinus OX=30608 GN=CAPZA2 PE=3 SV=3	EHYPNGVC[+57]TVYGK	4.29115	0.00229217	0.0142787	10
Q2QL88	CAZA2_MICMU F-actin-capping protein subunit alpha-2 OS=Microcebus murinus OX=30608 GN=CAPZA2 PE=3 SV=3	EATDPRPYEAENAIESWR	4.78023	0.00253889	0.0142787	10
Q9JLM8	DCLK1_MOUSE Serine/threonine-protein kinase DCLK1 OS=Mus musculus OX=10090 GN=Dclk1 PE=1 SV=1	ISQHGGSSTSLSSTK	2.7816	0.00286995	0.0142787	10
Q9JLM8	DCLK1_MOUSE Serine/threonine-protein kinase DCLK1 OS=Mus musculus OX=10090 GN=Dclk1 PE=1 SV=1	SPSPSPTSPGSLR	4.39545	0.00297709	0.0142787	10
Q2QL88	CAZA2_MICMU F-actin-capping protein subunit alpha-2 OS=Microcebus murinus OX=30608 GN=CAPZA2 PE=3 SV=3	FIIHAPPGEFNEVFNDVR	5.69553	0.00299705	0.0142787	10
Q9ERD7	TBB3_MOUSE Tubulin beta-3 chain OS=Mus musculus OX=10090 GN=Tubb3 PE=1 SV=1	LATPTYGDLNHLVSATMSGVTTSLR	3.74611	0.00315456	0.0142787	10
Q2QL88	CAZA2_MICMU F-actin-capping protein subunit alpha-2 OS=Microcebus murinus OX=30608 GN=CAPZA2 PE=3 SV=3	EGAAHAFAQYNLDQFTPVK	4.61149	0.00331864	0.0142787	10
Q2QL88	CAZA2_MICMU F-actin-capping protein subunit alpha-2 OS=Microcebus murinus OX=30608 GN=CAPZA2 PE=3 SV=3	IVEAAENEYQTAISENYQTMSDTTFK	4.98425	0.00380486	0.0147222	10
Q9JLM8	DCLK1_MOUSE Serine/threonine-protein kinase DCLK1 OS=Mus musculus OX=10090 GN=Dclk1 PE=1 SV=1	ISSLDQLVEGESYVC[+57]GSIEPFK	5.2262	0.00404439	0.0148102	10
Q9JLM8	DCLK1_MOUSE Serine/threonine-protein kinase DCLK1 OS=Mus musculus OX=10090 GN=Dclk1 PE=1 SV=1	GIVYAISPDR	2.83843	0.0043227	0.0150149	10
Q9JLM8	DCLK1_MOUSE Serine/threonine-protein kinase DCLK1 OS=Mus musculus OX=10090 GN=Dclk1 PE=1 SV=1	GGDLFDAITSTSK	3.34433	0.00674411	0.017188	10
Q9JLM8	DCLK1_MOUSE Serine/threonine-protein kinase DCLK1 OS=Mus musculus OX=10090 GN=Dclk1 PE=1 SV=1	TLSDNVNLPQGVR	3.23721	0.00812187	0.0184587	10
Q9ERD7	TBB3_MOUSE Tubulin beta-3 chain OS=Mus musculus OX=10090 GN=Tubb3 PE=1 SV=1	FWEVISDEHGIDPSGNYVGDSDLQLER	4.91348	0.00877472	0.0192087	10
Q9ERD7	TBB3_MOUSE Tubulin beta-3 chain OS=Mus musculus OX=10090 GN=Tubb3 PE=1 SV=1	EVDEQMLAIQSK	2.0292	0.00977087	0.0203965	10
Q9JLM8	DCLK1_MOUSE Serine/threonine-protein kinase DCLK1 OS=Mus musculus OX=10090 GN=Dclk1 PE=1 SV=1	DIKPENLLVYEHQDGSK	4.30231	0.0161826	0.0272686	10
P46096	SYT1_MOUSE Synaptotagmin-1 OS=Mus musculus OX=10090 GN=Syt1 PE=1 SV=1	VQVVVTVLDYDK	2.33818	0.018565	0.0299744	10
Q04447	KCRB_MOUSE Creatine kinase B-type OS=Mus musculus OX=10090 GN=Ckb PE=1 SV=1	RGTGGVDTAAVGGVFDVSNADR	6.42832	0.0194586	0.0309048	10
Q8K0U4	HS12A_MOUSE Heat shock 70 kDa protein 12A OS=Mus musculus OX=10090 GN=Hspa12a PE=1 SV=1	LDLTGSGGTAVPAR	1.89138	0.000682656	0.0142787	10
P61161	ARP2_MOUSE Actin-related protein 2 OS=Mus musculus OX=10090 GN=Actr2 PE=1 SV=1	HM[+16]VFLGGAVLADIMK	3.68031	0.000897605	0.0142787	10
Q8K0U4	HS12A_MOUSE Heat shock 70 kDa protein 12A OS=Mus musculus OX=10090 GN=Hspa12a PE=1 SV=1	IFGEDFIEQFK	2.77815	0.00106047	0.0142787	10
P61161	ARP2_MOUSE Actin-related protein 2 OS=Mus musculus OX=10090 GN=Actr2 PE=1 SV=1	HMVFLGGAVLADIMK	4.54719	0.00180494	0.0142787	10
Q8K0U4	HS12A_MOUSE Heat shock 70 kDa protein 12A OS=Mus musculus OX=10090 GN=Hspa12a PE=1 SV=1	ATAVDITTSK	1.77869	0.00208416	0.0142787	10
Q8K0U4	HS12A_MOUSE Heat shock 70 kDa protein 12A OS=Mus musculus OX=10090 GN=Hspa12a PE=1 SV=1	SPLTYGVGVLNR	1.74976	0.00215915	0.0142787	10
Q8K0U4	HS12A_MOUSE Heat shock 70 kDa protein 12A OS=Mus musculus OX=10090 GN=Hspa12a PE=1 SV=1	IIIPQDVGLTILK	1.74664	0.00219564	0.0142787	10
Q99JY9	ARP3_MOUSE Actin-related protein 3 OS=Mus musculus OX=10090 GN=Actr3 PE=1 SV=3	TLTGTVIDSGDGVTHVIPVAEGYVIGSC[+57]IK	4.32269	0.0024728	0.0142787	10
Q99JY9	ARP3_MOUSE Actin-related protein 3 OS=Mus musculus OX=10090 GN=Actr3 PE=1 SV=3	NIVLSGGSTM[+16]FR	3.45516	0.00252646	0.0142787	10
Q8K0U4	HS12A_MOUSE Heat shock 70 kDa protein 12A OS=Mus musculus OX=10090 GN=Hspa12a PE=1 SV=1	TNPLNITLPFSFIDYYK	3.9808	0.0029486	0.0142787	10
P61161	ARP2_MOUSE Actin-related protein 2 OS=Mus musculus OX=10090 GN=Actr2 PE=1 SV=1	ILLTEPPM[+16]NPTK	2.97581	0.00352627	0.014431	10
Q8K0U4	HS12A_MOUSE Heat shock 70 kDa protein 12A OS=Mus musculus OX=10090 GN=Hspa12a PE=1 SV=1	VGIDFLNY	1.92371	0.00363232	0.0145621	10
P61161	ARP2_MOUSE Actin-related protein 2 OS=Mus musculus OX=10090 GN=Actr2 PE=1 SV=1	VVVC[+57]DNGTGFVK	2.3441	0.00399897	0.0148059	10
Q99JY9	ARP3_MOUSE Actin-related protein 3 OS=Mus musculus OX=10090 GN=Actr3 PE=1 SV=3	QYTGVNAISK	2.42012	0.00399966	0.0148059	10
Q8K0U4	HS12A_MOUSE Heat shock 70 kDa protein 12A OS=Mus musculus OX=10090 GN=Hspa12a PE=1 SV=1	FISADQSVALGELVK	2.56513	0.00405376	0.0148102	10
Q99JY9	ARP3_MOUSE Actin-related protein 3 OS=Mus musculus OX=10090 GN=Actr3 PE=1 SV=3	LSEELSGGR	2.48191	0.00407273	0.0148102	10
Q99JY9	ARP3_MOUSE Actin-related protein 3 OS=Mus musculus OX=10090 GN=Actr3 PE=1 SV=3	DYEEIGPSIC[+57]R	2.75296	0.00407949	0.0148102	10
P61161	ARP2_MOUSE Actin-related protein 2 OS=Mus musculus OX=10090 GN=Actr2 PE=1 SV=1	GYAFNHSADFETVR	3.3229	0.00484615	0.0154384	10
Q99JY9	ARP3_MOUSE Actin-related protein 3 OS=Mus musculus OX=10090 GN=Actr3 PE=1 SV=3	LPAC[+57]VVDC[+57]GTGYTK	3.44217	0.00681232	0.0172298	10
P61161	ARP2_MOUSE Actin-related protein 2 OS=Mus musculus OX=10090 GN=Actr2 PE=1 SV=1	LALETTVLVESYTLPDGR	5.67583	0.0070271	0.0175108	10
Q99JY9	ARP3_MOUSE Actin-related protein 3 OS=Mus musculus OX=10090 GN=Actr3 PE=1 SV=3	GVDDLDFFIGDEAIEKPTYATK	4.0513	0.00735376	0.0177958	10
P61161	ARP2_MOUSE Actin-related protein 2 OS=Mus musculus OX=10090 GN=Actr2 PE=1 SV=1	DLMVGDEASELR	2.55087	0.00767427	0.0180936	10
Q99JY9	ARP3_MOUSE Actin-related protein 3 OS=Mus musculus OX=10090 GN=Actr3 PE=1 SV=3	FMEQVIFK	2.6012	0.00777057	0.0181816	10
Q8K0U4	HS12A_MOUSE Heat shock 70 kDa protein 12A OS=Mus musculus OX=10090 GN=Hspa12a PE=1 SV=1	GAVLFGLDPAVIK	1.75801	0.00807375	0.0184101	10
Q99JY9	ARP3_MOUSE Actin-related protein 3 OS=Mus musculus OX=10090 GN=Actr3 PE=1 SV=3	NIVLSGGSTMFR	2.97821	0.0083802	0.0187841	10
Q9WUM4	COR1C_MOUSE Coronin-1C OS=Mus musculus OX=10090 GN=Coro1c PE=1 SV=2	NDQC[+57]YDDIR	3.82704	0.0106818	0.0213857	10
Q9WUM4	COR1C_MOUSE Coronin-1C OS=Mus musculus OX=10090 GN=Coro1c PE=1 SV=2	YFEITDESPYVHYLNTFSSK	5.48809	0.0110306	0.021744	10
Q9WUM4	COR1C_MOUSE Coronin-1C OS=Mus musculus OX=10090 GN=Coro1c PE=1 SV=2	AIFLADGNVFTTGFSR	4.08611	0.0111336	0.0218648	10
P61161	ARP2_MOUSE Actin-related protein 2 OS=Mus musculus OX=10090 GN=Actr2 PE=1 SV=1	KVVVC[+57]DNGTGFVK	3.49906	0.0131783	0.0239763	10
P61161	ARP2_MOUSE Actin-related protein 2 OS=Mus musculus OX=10090 GN=Actr2 PE=1 SV=1	ILLTEPPMNPTK	2.91914	0.0135468	0.024286	10
Q9WUM4	COR1C_MOUSE Coronin-1C OS=Mus musculus OX=10090 GN=Coro1c PE=1 SV=2	NGSLIC[+57]TASK	3.42977	0.0152082	0.0262731	10
Q8K0U4	HS12A_MOUSE Heat shock 70 kDa protein 12A OS=Mus musculus OX=10090 GN=Hspa12a PE=1 SV=1	ETAPTSTYSSPAR	1.53193	0.0158412	0.0269378	10
Q9WUM4	COR1C_MOUSE Coronin-1C OS=Mus musculus OX=10090 GN=Coro1c PE=1 SV=2	NADPILISLK	3.31131	0.0162887	0.0274062	10
Q9CPV4	GLOD4_MOUSE Glyoxalase domain-containing protein 4 OS=Mus musculus OX=10090 GN=Glod4 PE=1 SV=1	VAEGIFETEAPGGYK	3.82113	0.0172993	0.0284395	10
P62281	RS11_MOUSE 40S ribosomal protein S11 OS=Mus musculus OX=10090 GN=Rps11 PE=1 SV=3	DVQIGDIVTVGEC[+57]RPLSK	3.31488	0.0174419	0.0285413	10
E9QPE7	E9QPE7_MOUSE Myosin-11 OS=Mus musculus OX=10090 GN=Myh11 PE=1 SV=2	QLEEAEEESQR	4.26314	0.0218813	0.0338154	10
P19253	RL13A_MOUSE 60S ribosomal protein L13a OS=Mus musculus OX=10090 GN=Rpl13a PE=1 SV=4	C[+57]EGINISGNFYR	3.27406	0.0263486	0.0385716	10
P62830	RL23_MOUSE 60S ribosomal protein L23 OS=Mus musculus OX=10090 GN=Rpl23 PE=1 SV=1	LPAAGVGDMVMATVK	3.29954	0.0271055	0.039411	10
P60710	ACTB_MOUSE Actin, cytoplasmic 1 OS=Mus musculus OX=10090 GN=Actb PE=1 SV=1	TTGIVMDSGDGVTHTVPIYEGYALPHAILR	5.94367	0.0286854	0.0411135	10
Q03265	ATPA_MOUSE ATP synthase subunit alpha, mitochondrial OS=Mus musculus OX=10090 GN=Atp5f1a PE=1 SV=1	LKEIVTNFLAGFEP	2.38399	0.0293541	0.0418631	10
Q9WUA3	PFKAP_MOUSE ATP-dependent 6-phosphofructokinase, platelet type OS=Mus musculus OX=10090 GN=Pfkp PE=1 SV=1	M[+16]GVEAVIALLEATPETPAC[+57]VVSLR	3.2072	0.00072286	0.0142787	10
Q9WUA3	PFKAP_MOUSE ATP-dependent 6-phosphofructokinase, platelet type OS=Mus musculus OX=10090 GN=Pfkp PE=1 SV=1	EWSGLLEELAR	2.16082	0.00155918	0.0142787	10
Q9WUA3	PFKAP_MOUSE ATP-dependent 6-phosphofructokinase, platelet type OS=Mus musculus OX=10090 GN=Pfkp PE=1 SV=1	WDC[+57]VSSILQVGGTIIGSAR	2.59098	0.00165648	0.0142787	10
Q9WUA3	PFKAP_MOUSE ATP-dependent 6-phosphofructokinase, platelet type OS=Mus musculus OX=10090 GN=Pfkp PE=1 SV=1	LGITNLC[+57]VIGGDGSLTGANLFR	2.45117	0.00249813	0.0142787	10
Q9WUA3	PFKAP_MOUSE ATP-dependent 6-phosphofructokinase, platelet type OS=Mus musculus OX=10090 GN=Pfkp PE=1 SV=1	VYFIYEGYQGLVDGGSNIVEAK	3.14841	0.00273992	0.0142787	10
Q9WUA3	PFKAP_MOUSE ATP-dependent 6-phosphofructokinase, platelet type OS=Mus musculus OX=10090 GN=Pfkp PE=1 SV=1	MGVEAVIALLEATPETPAC[+57]VVSLR	7.3263	0.00334675	0.0142787	10
Q9WUA3	PFKAP_MOUSE ATP-dependent 6-phosphofructokinase, platelet type OS=Mus musculus OX=10090 GN=Pfkp PE=1 SV=1	NESC[+57]SVNYTTDFIYQLYSEEGK	3.42935	0.0051675	0.0155445	10
Q9WUA3	PFKAP_MOUSE ATP-dependent 6-phosphofructokinase, platelet type OS=Mus musculus OX=10090 GN=Pfkp PE=1 SV=1	FVSDDSIC[+57]VLGIC[+57]K	1.72479	0.00537475	0.0157667	10
Q9WUA3	PFKAP_MOUSE ATP-dependent 6-phosphofructokinase, platelet type OS=Mus musculus OX=10090 GN=Pfkp PE=1 SV=1	IIEVVDAIMTTAQSHQR	2.49761	0.00809817	0.0184318	10
Q9WUA3	PFKAP_MOUSE ATP-dependent 6-phosphofructokinase, platelet type OS=Mus musculus OX=10090 GN=Pfkp PE=1 SV=1	DLLFQPVAELK	1.91051	0.0105126	0.0211646	10
P50516	VATA_MOUSE V-type proton ATPase catalytic subunit A OS=Mus musculus OX=10090 GN=Atp6v1a PE=1 SV=2	ADYAQLLEDMQNAFR	3.20461	0.000733684	0.0142787	10
Q8K1M6	DNM1L_MOUSE Dynamin-1-like protein OS=Mus musculus OX=10090 GN=Dnm1l PE=1 SV=2	LHDAIVEVVTC[+57]LLR	3.25048	0.000857254	0.0142787	10
P17427	AP2A2_MOUSE AP-2 complex subunit alpha-2 OS=Mus musculus OX=10090 GN=Ap2a2 PE=1 SV=2	TSVSLAVSR	2.1407	0.00171089	0.0142787	10
P17427	AP2A2_MOUSE AP-2 complex subunit alpha-2 OS=Mus musculus OX=10090 GN=Ap2a2 PE=1 SV=2	IIGFGSALLEEVDPNPANFVGAGIIHTK	4.93236	0.00209662	0.0142787	10
P50516	VATA_MOUSE V-type proton ATPase catalytic subunit A OS=Mus musculus OX=10090 GN=Atp6v1a PE=1 SV=2	EILQEEEDLAEIVQLVGK	2.58786	0.00220041	0.0142787	10
P50516	VATA_MOUSE V-type proton ATPase catalytic subunit A OS=Mus musculus OX=10090 GN=Atp6v1a PE=1 SV=2	YSNSDVIIYVGC[+57]GER	2.24439	0.00222983	0.0142787	10
Q8K1M6	DNM1L_MOUSE Dynamin-1-like protein OS=Mus musculus OX=10090 GN=Dnm1l PE=1 SV=2	LQDVFNTVGADIIQLPQIVVVGTQSSGK	3.13583	0.00229837	0.0142787	10
P17427	AP2A2_MOUSE AP-2 complex subunit alpha-2 OS=Mus musculus OX=10090 GN=Ap2a2 PE=1 SV=2	LSTVASTDILATVLEEM[+16]PPFPER	3.70432	0.00282489	0.0142787	10
Q8K1M6	DNM1L_MOUSE Dynamin-1-like protein OS=Mus musculus OX=10090 GN=Dnm1l PE=1 SV=2	LYTDFDEIRQEIENETER	2.82399	0.00294634	0.0142787	10
P17427	AP2A2_MOUSE AP-2 complex subunit alpha-2 OS=Mus musculus OX=10090 GN=Ap2a2 PE=1 SV=2	ILVAGDTM[+16]DSVK	1.23425	0.0038154	0.0147222	10
Q8K1M6	DNM1L_MOUSE Dynamin-1-like protein OS=Mus musculus OX=10090 GN=Dnm1l PE=1 SV=2	TLESVDPLGGLNTIDILTAIR	2.26779	0.00428694	0.01498	10
P17427	AP2A2_MOUSE AP-2 complex subunit alpha-2 OS=Mus musculus OX=10090 GN=Ap2a2 PE=1 SV=2	QLSNPQQEVQNIFK	1.87147	0.00436368	0.0150263	10
P17427	AP2A2_MOUSE AP-2 complex subunit alpha-2 OS=Mus musculus OX=10090 GN=Ap2a2 PE=1 SV=2	FVNLFPEVK	2.05895	0.00531937	0.0157667	10
P17427	AP2A2_MOUSE AP-2 complex subunit alpha-2 OS=Mus musculus OX=10090 GN=Ap2a2 PE=1 SV=2	AVDLLYAMC[+57]DR	2.36552	0.00533524	0.0157667	10
Q8K1M6	DNM1L_MOUSE Dynamin-1-like protein OS=Mus musculus OX=10090 GN=Dnm1l PE=1 SV=2	YIETSELC[+57]GGAR	2.34898	0.00548317	0.0158604	10
P50516	VATA_MOUSE V-type proton ATPase catalytic subunit A OS=Mus musculus OX=10090 GN=Atp6v1a PE=1 SV=2	FSMVQVWPVR	1.75539	0.00795987	0.0183076	10
P50516	VATA_MOUSE V-type proton ATPase catalytic subunit A OS=Mus musculus OX=10090 GN=Atp6v1a PE=1 SV=2	VLDALFPC[+57]VQGGTTAIPGAFGC[+57]GK	1.55039	0.0097824	0.0204079	10
P50516	VATA_MOUSE V-type proton ATPase catalytic subunit A OS=Mus musculus OX=10090 GN=Atp6v1a PE=1 SV=2	EASIYTGITLSEYFR	4.64454	0.0115879	0.0223796	10
Q8K1M6	DNM1L_MOUSE Dynamin-1-like protein OS=Mus musculus OX=10090 GN=Dnm1l PE=1 SV=2	SSLLDDLLTESEDMAQR	3.08137	0.0116328	0.0223796	10
P50516	VATA_MOUSE V-type proton ATPase catalytic subunit A OS=Mus musculus OX=10090 GN=Atp6v1a PE=1 SV=2	VGSHITGGDIYGIVNENSLIK	1.66053	0.0116619	0.022505	10
Q8K1M6	DNM1L_MOUSE Dynamin-1-like protein OS=Mus musculus OX=10090 GN=Dnm1l PE=1 SV=2	LGIIGVVNR	1.10089	0.0119979	0.0228284	10
P50516	VATA_MOUSE V-type proton ATPase catalytic subunit A OS=Mus musculus OX=10090 GN=Atp6v1a PE=1 SV=2	LIKDDFLQQNGYTPYDR	1.41826	0.0128007	0.0235058	10
Q8K1M6	DNM1L_MOUSE Dynamin-1-like protein OS=Mus musculus OX=10090 GN=Dnm1l PE=1 SV=2	FATEYC[+57]NTIEGTAK	6.29858	0.0132378	0.0239763	10
P17427	AP2A2_MOUSE AP-2 complex subunit alpha-2 OS=Mus musculus OX=10090 GN=Ap2a2 PE=1 SV=2	LSTVASTDILATVLEEMPPFPER	4.29691	0.0140256	0.0249067	10
P50516	VATA_MOUSE V-type proton ATPase catalytic subunit A OS=Mus musculus OX=10090 GN=Atp6v1a PE=1 SV=2	GSVTYIAPPGNYDASDVVLELEFEGVK	5.12155	0.0154803	0.0266077	10
P20357	MTAP2_MOUSE Microtubule-associated protein 2 OS=Mus musculus OX=10090 GN=Map2 PE=1 SV=2	NKDDLTLSR	0.828949	0.0210454	0.0327629	10
Q80ZK2	Q80ZK2_MOUSE Spnb3 protein (Fragment) OS=Mus musculus OX=10090 GN=Sptbn2 PE=2 SV=1	VPDTAWDGTQSK	2.25457	0.0229232	0.0349045	10
O35643	AP1B1_MOUSE AP-1 complex subunit beta-1 OS=Mus musculus OX=10090 GN=Ap1b1 PE=1 SV=2	GLEISGTFTR	8.80327	0.0240382	0.0361284	10
Q62261	SPTB2_MOUSE Spectrin beta chain, non-erythrocytic 1 OS=Mus musculus OX=10090 GN=Sptbn1 PE=1 SV=2	NDSFTAC[+57]IELGK	0.837685	0.0249817	0.0370636	10
P59999	ARPC4_MOUSE Actin-related protein 2/3 complex subunit 4 OS=Mus musculus OX=10090 GN=Arpc4 PE=1 SV=3	IVAEEFLK	1.07346	0.0309081	0.043599	10
P62137	PP1A_MOUSE Serine/threonine-protein phosphatase PP1-alpha catalytic subunit OS=Mus musculus OX=10090 GN=Ppp1ca PE=1 SV=1	IFC[+57]C[+57]HGGLSPDLQSM[+16]EQIR	3.50439	0.000212947	0.0142787	9
Q9WV92	E41L3_MOUSE Band 4.1-like protein 3 OS=Mus musculus OX=10090 GN=Epb41l3 PE=1 SV=1	VESTSVGSISPGGAK	2.15611	0.000251566	0.0142787	9
Q9WV92	E41L3_MOUSE Band 4.1-like protein 3 OS=Mus musculus OX=10090 GN=Epb41l3 PE=1 SV=1	LM[+16]DGSEILSLLESAR	5.18511	0.00026785	0.0142787	9
Q9WV92	E41L3_MOUSE Band 4.1-like protein 3 OS=Mus musculus OX=10090 GN=Epb41l3 PE=1 SV=1	LMDGSEILSLLESAR	7.22289	0.000487116	0.0142787	9
P62137	PP1A_MOUSE Serine/threonine-protein phosphatase PP1-alpha catalytic subunit OS=Mus musculus OX=10090 GN=Ppp1ca PE=1 SV=1	EIFLSQPILLELEAPLK	5.03909	0.00061475	0.0142787	9
P62137	PP1A_MOUSE Serine/threonine-protein phosphatase PP1-alpha catalytic subunit OS=Mus musculus OX=10090 GN=Ppp1ca PE=1 SV=1	SREIFLSQPILLELEAPLK	6.16449	0.00146195	0.0142787	9
P62137	PP1A_MOUSE Serine/threonine-protein phosphatase PP1-alpha catalytic subunit OS=Mus musculus OX=10090 GN=Ppp1ca PE=1 SV=1	NVQLTENEIR	3.03301	0.00223602	0.0142787	9
P62137	PP1A_MOUSE Serine/threonine-protein phosphatase PP1-alpha catalytic subunit OS=Mus musculus OX=10090 GN=Ppp1ca PE=1 SV=1	TFTDC[+57]FNC[+57]LPIAAIVDEK	4.62725	0.00268773	0.0142787	9
P62137	PP1A_MOUSE Serine/threonine-protein phosphatase PP1-alpha catalytic subunit OS=Mus musculus OX=10090 GN=Ppp1ca PE=1 SV=1	LNLDSIIGR	3.81095	0.0033025	0.0142787	9
P62137	PP1A_MOUSE Serine/threonine-protein phosphatase PP1-alpha catalytic subunit OS=Mus musculus OX=10090 GN=Ppp1ca PE=1 SV=1	HDLDLIC[+57]R	3.21727	0.00450823	0.0151829	9
P62137	PP1A_MOUSE Serine/threonine-protein phosphatase PP1-alpha catalytic subunit OS=Mus musculus OX=10090 GN=Ppp1ca PE=1 SV=1	IC[+57]GDIHGQYYDLLR	3.6853	0.00705792	0.0175177	9
Q9WV92	E41L3_MOUSE Band 4.1-like protein 3 OS=Mus musculus OX=10090 GN=Epb41l3 PE=1 SV=1	TEPVEAEVESTPHPQPLSTEK	2.58092	0.00710708	0.0175836	9
Q9WV92	E41L3_MOUSE Band 4.1-like protein 3 OS=Mus musculus OX=10090 GN=Epb41l3 PE=1 SV=1	KPTEFIGGVSSTTQSWVQK	2.98246	0.00871596	0.0191457	9
Q9WV92	E41L3_MOUSE Band 4.1-like protein 3 OS=Mus musculus OX=10090 GN=Epb41l3 PE=1 SV=1	IRPGEFEQFESTIGFK	3.82599	0.00968311	0.0203522	9
Q9WV92	E41L3_MOUSE Band 4.1-like protein 3 OS=Mus musculus OX=10090 GN=Epb41l3 PE=1 SV=1	IVITGDADIDHDQALAQAIK	3.02103	0.0155089	0.0266077	9
Q9WV92	E41L3_MOUSE Band 4.1-like protein 3 OS=Mus musculus OX=10090 GN=Epb41l3 PE=1 SV=1	GISQTNLITTVTPEK	1.52801	0.0162216	0.0272686	9
P16546	SPTN1_MOUSE Spectrin alpha chain, non-erythrocytic 1 OS=Mus musculus OX=10090 GN=Sptan1 PE=1 SV=4	SSLSSAQADFNQLAELDR	2.4096	0.0264085	0.0386553	9
O35737	HNRH1_MOUSE Heterogeneous nuclear ribonucleoprotein H OS=Mus musculus OX=10090 GN=Hnrnph1 PE=1 SV=3	EGRPSGEAFVELESEDEVK	5.794	0.0276264	0.0399189	9
Q8BPN8	DMXL2_MOUSE DmX-like protein 2 OS=Mus musculus OX=10090 GN=Dmxl2 PE=1 SV=3	QLQSPLPLPTTLPLLSASIASTK	5.688	0.000104597	0.0142787	9
P63318	KPCG_MOUSE Protein kinase C gamma type OS=Mus musculus OX=10090 GN=Prkcg PE=1 SV=1	LGSGPDGEPTIR	4.54129	0.00087482	0.0142787	9
Q60737	CSK21_MOUSE Casein kinase II subunit alpha OS=Mus musculus OX=10090 GN=Csnk2a1 PE=1 SV=2	TPALVFEHVNNTDFK	5.19062	0.00202921	0.0142787	9
P42669	PURA_MOUSE Transcriptional activator protein Pur-alpha OS=Mus musculus OX=10090 GN=Pura PE=1 SV=1	DYLGDFIEHYAQLGPSQPPDLAQAQDEPR	6.15301	0.00226785	0.0142787	9
P42669	PURA_MOUSE Transcriptional activator protein Pur-alpha OS=Mus musculus OX=10090 GN=Pura PE=1 SV=1	LIDDYGVEEEPAELPEGTSLTVDNKR	2.91428	0.00259774	0.0142787	9
P42669	PURA_MOUSE Transcriptional activator protein Pur-alpha OS=Mus musculus OX=10090 GN=Pura PE=1 SV=1	FFFDVGSNK	2.34138	0.00305549	0.0142787	9
Q60737	CSK21_MOUSE Casein kinase II subunit alpha OS=Mus musculus OX=10090 GN=Csnk2a1 PE=1 SV=2	GGPNIITLADIVK	4.40329	0.00347904	0.0143966	9
Q60737	CSK21_MOUSE Casein kinase II subunit alpha OS=Mus musculus OX=10090 GN=Csnk2a1 PE=1 SV=2	FVHSENQHLVSPEALDFLDK	5.10723	0.00412327	0.0148353	9
Q60737	CSK21_MOUSE Casein kinase II subunit alpha OS=Mus musculus OX=10090 GN=Csnk2a1 PE=1 SV=2	VLGTEDLYDYIDKYNIELDPR	6.45215	0.00416731	0.0148726	9
Q60737	CSK21_MOUSE Casein kinase II subunit alpha OS=Mus musculus OX=10090 GN=Csnk2a1 PE=1 SV=2	GGPNIITLADIVKDPVSR	5.10824	0.00478771	0.0153998	9
Q60737	CSK21_MOUSE Casein kinase II subunit alpha OS=Mus musculus OX=10090 GN=Csnk2a1 PE=1 SV=2	YSEVFEAINITNNEK	3.35818	0.00540291	0.015793	9
P42669	PURA_MOUSE Transcriptional activator protein Pur-alpha OS=Mus musculus OX=10090 GN=Pura PE=1 SV=1	GPGLGSTQGQTIALPAQGLIEFR	2.39436	0.00552799	0.0159045	9
Q60737	CSK21_MOUSE Casein kinase II subunit alpha OS=Mus musculus OX=10090 GN=Csnk2a1 PE=1 SV=2	FNDILGR	4.56605	0.00557719	0.0159565	9
Q60737	CSK21_MOUSE Casein kinase II subunit alpha OS=Mus musculus OX=10090 GN=Csnk2a1 PE=1 SV=2	LIDWGLAEFYHPGQEYNVR	5.51731	0.00562718	0.016008	9
P42669	PURA_MOUSE Transcriptional activator protein Pur-alpha OS=Mus musculus OX=10090 GN=Pura PE=1 SV=1	IAEVGAGGNK	2.20793	0.00564598	0.0160243	9
P63318	KPCG_MOUSE Protein kinase C gamma type OS=Mus musculus OX=10090 GN=Prkcg PE=1 SV=1	TFC[+57]GTPDYIAPEIIAYQPYGK	3.20041	0.00575699	0.016133	9
Q8BPN8	DMXL2_MOUSE DmX-like protein 2 OS=Mus musculus OX=10090 GN=Dmxl2 PE=1 SV=3	LVYSQPLDLPEAVEVIR	5.85422	0.00633	0.0168655	9
P42669	PURA_MOUSE Transcriptional activator protein Pur-alpha OS=Mus musculus OX=10090 GN=Pura PE=1 SV=1	VSEVKPTYR	2.44019	0.00636629	0.0168656	9
Q60737	CSK21_MOUSE Casein kinase II subunit alpha OS=Mus musculus OX=10090 GN=Csnk2a1 PE=1 SV=2	QLYQTLTDYDIR	3.88616	0.00638988	0.0168656	9
P42669	PURA_MOUSE Transcriptional activator protein Pur-alpha OS=Mus musculus OX=10090 GN=Pura PE=1 SV=1	NSITVPYK	2.17678	0.0076331	0.0180656	9
P42669	PURA_MOUSE Transcriptional activator protein Pur-alpha OS=Mus musculus OX=10090 GN=Pura PE=1 SV=1	SEFLVR	2.04956	0.0101177	0.0207391	9
P63318	KPCG_MOUSE Protein kinase C gamma type OS=Mus musculus OX=10090 GN=Prkcg PE=1 SV=1	APTSDEIHITVGEAR	3.78067	0.0111995	0.0219465	9
P63318	KPCG_MOUSE Protein kinase C gamma type OS=Mus musculus OX=10090 GN=Prkcg PE=1 SV=1	LVLASIDQADFQGFTYVNPDFVHPDAR	8.23315	0.0132458	0.0239763	9
Q8BPN8	DMXL2_MOUSE DmX-like protein 2 OS=Mus musculus OX=10090 GN=Dmxl2 PE=1 SV=3	SIDLVSSVDGTPSLPVSLSWVR	6.13386	0.0154934	0.0266077	9
P42669	PURA_MOUSE Transcriptional activator protein Pur-alpha OS=Mus musculus OX=10090 GN=Pura PE=1 SV=1	LIDDYGVEEEPAELPEGTSLTVDNK	3.69024	0.0161209	0.0271714	9
P63318	KPCG_MOUSE Protein kinase C gamma type OS=Mus musculus OX=10090 GN=Prkcg PE=1 SV=1	DVIVQDDDVDC[+57]TLVEK	5.36543	0.0166417	0.0277139	9
P01869	IGH1M_MOUSE Ig gamma-1 chain C region, membrane-bound form OS=Mus musculus OX=10090 GN=Ighg1 PE=1 SV=2	TTPPSVYPLAPGSAAQTNSMVTLGC[+57]LVK	2.53545	0.0177213	0.028949	9
P47963	RL13_MOUSE 60S ribosomal protein L13 OS=Mus musculus OX=10090 GN=Rpl13 PE=1 SV=3	LATQLTGPVMPIR	4.2656	0.0195718	0.0310195	9
P10126	EF1A1_MOUSE Elongation factor 1-alpha 1 OS=Mus musculus OX=10090 GN=Eef1a1 PE=1 SV=3	MDSTEPPYSQK	6.3745	0.0204189	0.0320602	9
Q99KX1	MLF2_MOUSE Myeloid leukemia factor 2 OS=Mus musculus OX=10090 GN=Mlf2 PE=1 SV=1	VYQETSEMR	2.21008	0.0208725	0.0326295	9
Q3UM45	PP1R7_MOUSE Protein phosphatase 1 regulatory subunit 7 OS=Mus musculus OX=10090 GN=Ppp1r7 PE=1 SV=2	LQNLDALTNLTVLSVQSNR	3.29554	0.0228014	0.0347874	9
P62301	RS13_MOUSE 40S ribosomal protein S13 OS=Mus musculus OX=10090 GN=Rps13 PE=1 SV=2	GLAPDLPEDLYHLIK	3.41981	0.0235199	0.035602	9
P17182	ENOA_MOUSE Alpha-enolase OS=Mus musculus OX=10090 GN=Eno1 PE=1 SV=3	LAM[+16]QEFM[+16]ILPVGASSFR	2.74889	0.028185	0.040604	9
P39053	DYN1_MOUSE Dynamin-1 OS=Mus musculus OX=10090 GN=Dnm1 PE=1 SV=2	VPVGDQPPDIEFQIR	4.89481	0.0308635	0.043599	9
Q9JMH9	MY18A_MOUSE Unconventional myosin-XVIIIa OS=Mus musculus OX=10090 GN=Myo18a PE=1 SV=2	ISELTSELTDER	8.51851	0.0323292	0.0452059	9
Q9QYR6	MAP1A_MOUSE Microtubule-associated protein 1A OS=Mus musculus OX=10090 GN=Map1a PE=1 SV=2	SIEEAC[+57]LTLQHLNR	2.3691	0.0331573	0.0463215	9
P10126	EF1A1_MOUSE Elongation factor 1-alpha 1 OS=Mus musculus OX=10090 GN=Eef1a1 PE=1 SV=3	VETGVLKPGM[+16]VVTFAPVNVTTEVK	1.40123	0.000865692	0.0142787	9
P01837	IGKC_MOUSE Immunoglobulin kappa constant OS=Mus musculus OX=10090 GN=Igkc PE=1 SV=2	DSTYSM[+16]SSTLTLTKDEYER	6.36465	0.00142624	0.0142787	9
P01837	IGKC_MOUSE Immunoglobulin kappa constant OS=Mus musculus OX=10090 GN=Igkc PE=1 SV=2	TSTSPIVK	6.85883	0.00204096	0.0142787	9
P10126	EF1A1_MOUSE Elongation factor 1-alpha 1 OS=Mus musculus OX=10090 GN=Eef1a1 PE=1 SV=3	THINIVVIGHVDSGK	2.25301	0.00279973	0.0142787	9
P10126	EF1A1_MOUSE Elongation factor 1-alpha 1 OS=Mus musculus OX=10090 GN=Eef1a1 PE=1 SV=3	DGSASGTTLLEALDC[+57]ILPPTRPTDKPLR	4.01731	0.0028872	0.0142787	9
P01837	IGKC_MOUSE Immunoglobulin kappa constant OS=Mus musculus OX=10090 GN=Igkc PE=1 SV=2	QNGVLNSWTDQDSKDSTYSM[+16]SSTLTLTK	8.72355	0.00326677	0.0142787	9
P10126	EF1A1_MOUSE Elongation factor 1-alpha 1 OS=Mus musculus OX=10090 GN=Eef1a1 PE=1 SV=3	VETGVLKPGMVVTFAPVNVTTEVK	2.02344	0.00363233	0.0145621	9
P10126	EF1A1_MOUSE Elongation factor 1-alpha 1 OS=Mus musculus OX=10090 GN=Eef1a1 PE=1 SV=3	NM[+16]ITGTSQADC[+57]AVLIVAAGVGEFEAGISK	1.71494	0.00586855	0.0162544	9
P01837	IGKC_MOUSE Immunoglobulin kappa constant OS=Mus musculus OX=10090 GN=Igkc PE=1 SV=2	RADAAPTVSIFPPSSEQLTSGGASVVC[+57]FLNNFYPK	9.03499	0.00662848	0.0171577	9
P10126	EF1A1_MOUSE Elongation factor 1-alpha 1 OS=Mus musculus OX=10090 GN=Eef1a1 PE=1 SV=3	YYVTIIDAPGHR	1.41808	0.00753686	0.0180374	9
P10126	EF1A1_MOUSE Elongation factor 1-alpha 1 OS=Mus musculus OX=10090 GN=Eef1a1 PE=1 SV=3	EHALLAYTLGVK	2.07164	0.00754846	0.0180374	9
P01837	IGKC_MOUSE Immunoglobulin kappa constant OS=Mus musculus OX=10090 GN=Igkc PE=1 SV=2	DSTYSMSSTLTLTKDEYER	7.00391	0.00922327	0.0198182	9
P01837	IGKC_MOUSE Immunoglobulin kappa constant OS=Mus musculus OX=10090 GN=Igkc PE=1 SV=2	QNGVLNSWTDQDSKDSTYSMSSTLTLTK	8.32954	0.0144995	0.0255139	9
P62270	RS18_MOUSE 40S ribosomal protein S18 OS=Mus musculus OX=10090 GN=Rps18 PE=1 SV=3	IAFAITAIK	6.08837	0.020285	0.0319253	9
Q6ZQ38	CAND1_MOUSE Cullin-associated NEDD8-dissociated protein 1 OS=Mus musculus OX=10090 GN=Cand1 PE=1 SV=2	VIRPLDQPSSFDATPYIK	1.41505	0.0203414	0.0319253	9
P62301	RS13_MOUSE 40S ribosomal protein S13 OS=Mus musculus OX=10090 GN=Rps13 PE=1 SV=2	LILIESR	6.8111	0.0232707	0.0353704	9
P62821	RAB1A_MOUSE Ras-related protein Rab-1A OS=Mus musculus OX=10090 GN=Rab1A PE=1 SV=3	EFADSLGIPFLETSAK	7.57247	0.0238959	0.0360261	9
P67984	RL22_MOUSE 60S ribosomal protein L22 OS=Mus musculus OX=10090 GN=Rpl22 PE=1 SV=2	ITVTSEVPFSK	1.96888	0.0293578	0.0418631	9
P62814	VATB2_MOUSE V-type proton ATPase subunit B, brain isoform OS=Mus musculus OX=10090 GN=Atp6v1b2 PE=1 SV=1	IYPEEMIQTGISAIDGMNSIAR	3.31782	0.00132407	0.0142787	9
P62814	VATB2_MOUSE V-type proton ATPase subunit B, brain isoform OS=Mus musculus OX=10090 GN=Atp6v1b2 PE=1 SV=1	AVVGEEALTSDDLLYLEFLQK	2.23584	0.00186273	0.0142787	9
P62814	VATB2_MOUSE V-type proton ATPase subunit B, brain isoform OS=Mus musculus OX=10090 GN=Atp6v1b2 PE=1 SV=1	GPVVLAEDFLDIMGQPINPQC[+57]R	4.73742	0.0021795	0.0142787	9
P62814	VATB2_MOUSE V-type proton ATPase subunit B, brain isoform OS=Mus musculus OX=10090 GN=Atp6v1b2 PE=1 SV=1	HVLVILTDMSSYAEALR	4.01733	0.00292707	0.0142787	9
P62814	VATB2_MOUSE V-type proton ATPase subunit B, brain isoform OS=Mus musculus OX=10090 GN=Atp6v1b2 PE=1 SV=1	LALTTAEFLAYQC[+57]EK	2.05388	0.00442197	0.01506	9
P62814	VATB2_MOUSE V-type proton ATPase subunit B, brain isoform OS=Mus musculus OX=10090 GN=Atp6v1b2 PE=1 SV=1	IPIFSAAGLPHNEIAAQIC[+57]R	2.10997	0.00458861	0.0152245	9
P62814	VATB2_MOUSE V-type proton ATPase subunit B, brain isoform OS=Mus musculus OX=10090 GN=Atp6v1b2 PE=1 SV=1	TSC[+57]EFTGDILR	1.28956	0.00584536	0.0162544	9
P62814	VATB2_MOUSE V-type proton ATPase subunit B, brain isoform OS=Mus musculus OX=10090 GN=Atp6v1b2 PE=1 SV=1	AVVQVFEGTSGIDAK	1.50295	0.00656634	0.0171033	9
P62814	VATB2_MOUSE V-type proton ATPase subunit B, brain isoform OS=Mus musculus OX=10090 GN=Atp6v1b2 PE=1 SV=1	IPQSTLSEFYPR	2.45741	0.00893331	0.0194455	9
Q9DBG3	AP2B1_MOUSE AP-2 complex subunit beta OS=Mus musculus OX=10090 GN=Ap2b1 PE=1 SV=1	APEVSQYIYQVYDSILK	3.51529	0.000403956	0.0142787	9
Q9DBG3	AP2B1_MOUSE AP-2 complex subunit beta OS=Mus musculus OX=10090 GN=Ap2b1 PE=1 SV=1	LAPPLVTLLSGEPEVQYVALR	2.72998	0.0005516	0.0142787	9
Q9DBG3	AP2B1_MOUSE AP-2 complex subunit beta OS=Mus musculus OX=10090 GN=Ap2b1 PE=1 SV=1	KPSETQELVQQVLSLATQDSDNPDLR	3.77454	0.000881069	0.0142787	9
P84091	AP2M1_MOUSE AP-2 complex subunit mu OS=Mus musculus OX=10090 GN=Ap2m1 PE=1 SV=1	LNYSDHDVIK	3.06802	0.00136	0.0142787	9
Q9DBG3	AP2B1_MOUSE AP-2 complex subunit beta OS=Mus musculus OX=10090 GN=Ap2b1 PE=1 SV=1	SQPDMAIMAVNSFVK	3.84005	0.00230683	0.0142787	9
P84091	AP2M1_MOUSE AP-2 complex subunit mu OS=Mus musculus OX=10090 GN=Ap2m1 PE=1 SV=1	SNIWLAAVTK	3.03025	0.00260539	0.0142787	9
P84091	AP2M1_MOUSE AP-2 complex subunit mu OS=Mus musculus OX=10090 GN=Ap2m1 PE=1 SV=1	NAVDAFR	2.43062	0.00316615	0.0142787	9
P84091	AP2M1_MOUSE AP-2 complex subunit mu OS=Mus musculus OX=10090 GN=Ap2m1 PE=1 SV=1	QNVNAAM[+16]VFEFLYK	4.48487	0.00440708	0.01506	9
Q9DBG3	AP2B1_MOUSE AP-2 complex subunit beta OS=Mus musculus OX=10090 GN=Ap2b1 PE=1 SV=1	FLELLPK	1.42356	0.00535706	0.0157667	9
P84091	AP2M1_MOUSE AP-2 complex subunit mu OS=Mus musculus OX=10090 GN=Ap2m1 PE=1 SV=1	EEQSQITSQVTGQIGWR	1.8876	0.00587514	0.0162544	9
P84091	AP2M1_MOUSE AP-2 complex subunit mu OS=Mus musculus OX=10090 GN=Ap2m1 PE=1 SV=1	QSIAIDDC[+57]TFHQC[+57]VR	2.22721	0.00642114	0.0168985	9
P84091	AP2M1_MOUSE AP-2 complex subunit mu OS=Mus musculus OX=10090 GN=Ap2m1 PE=1 SV=1	IPTPLNTSGVQVIC[+57]MK	5.53264	0.00781165	0.0181856	9
P84091	AP2M1_MOUSE AP-2 complex subunit mu OS=Mus musculus OX=10090 GN=Ap2m1 PE=1 SV=1	MC[+57]DVMAAYFGK	3.47045	0.00975543	0.0203945	9
Q9DBG3	AP2B1_MOUSE AP-2 complex subunit beta OS=Mus musculus OX=10090 GN=Ap2b1 PE=1 SV=1	LQNNNVYTIAK	1.46146	0.0107443	0.0213857	9
P84091	AP2M1_MOUSE AP-2 complex subunit mu OS=Mus musculus OX=10090 GN=Ap2m1 PE=1 SV=1	ESQISAEIELLPTNDK	3.48144	0.0128179	0.0235058	9
Q9DBG3	AP2B1_MOUSE AP-2 complex subunit beta OS=Mus musculus OX=10090 GN=Ap2b1 PE=1 SV=1	DIPNENELQFQIK	2.30077	0.016791	0.0279441	9
Q9JMH9	MY18A_MOUSE Unconventional myosin-XVIIIa OS=Mus musculus OX=10090 GN=Myo18a PE=1 SV=2	VASGSDLHLTDIDSDSNR	0.963581	0.0272706	0.0396378	9
Q9Z1N5	DX39B_MOUSE Spliceosome RNA helicase Ddx39b OS=Mus musculus OX=10090 GN=Ddx39b PE=1 SV=1	GLAITFVSDENDAK	3.41593	0.0318323	0.0446171	9
Q03265	ATPA_MOUSE ATP synthase subunit alpha, mitochondrial OS=Mus musculus OX=10090 GN=Atp5f1a PE=1 SV=1	ILGADTSVDLEETGR	2.07873	0.000528314	0.0142787	9
Q03265	ATPA_MOUSE ATP synthase subunit alpha, mitochondrial OS=Mus musculus OX=10090 GN=Atp5f1a PE=1 SV=1	EVAAFAQFGSDLDAATQQLLSR	3.30794	0.00215543	0.0142787	9
Q03265	ATPA_MOUSE ATP synthase subunit alpha, mitochondrial OS=Mus musculus OX=10090 GN=Atp5f1a PE=1 SV=1	TSIAIDTIINQK	1.5085	0.00224465	0.0142787	9
Q03265	ATPA_MOUSE ATP synthase subunit alpha, mitochondrial OS=Mus musculus OX=10090 GN=Atp5f1a PE=1 SV=1	NVQAEEM[+16]VEFSSGLK	5.48496	0.0026703	0.0142787	9
Q03265	ATPA_MOUSE ATP synthase subunit alpha, mitochondrial OS=Mus musculus OX=10090 GN=Atp5f1a PE=1 SV=1	NVQAEEMVEFSSGLK	2.37003	0.00369167	0.014672	9
Q03265	ATPA_MOUSE ATP synthase subunit alpha, mitochondrial OS=Mus musculus OX=10090 GN=Atp5f1a PE=1 SV=1	TGAIVDVPVGEELLGR	1.36613	0.00986776	0.0205196	9
Q03265	ATPA_MOUSE ATP synthase subunit alpha, mitochondrial OS=Mus musculus OX=10090 GN=Atp5f1a PE=1 SV=1	TGTAEMSSILEER	1.80625	0.011844	0.0226104	9
Q03265	ATPA_MOUSE ATP synthase subunit alpha, mitochondrial OS=Mus musculus OX=10090 GN=Atp5f1a PE=1 SV=1	EIVTNFLAGFEP	1.52627	0.0167342	0.0278395	9
Q62261	SPTB2_MOUSE Spectrin beta chain, non-erythrocytic 1 OS=Mus musculus OX=10090 GN=Sptbn1 PE=1 SV=2	SNAHYNLQNAFNLAEQHLGLTK	3.47076	0.0293238	0.0417604	9
P63038	CH60_MOUSE 60 kDa heat shock protein, mitochondrial OS=Mus musculus OX=10090 GN=Hspd1 PE=1 SV=1	VGEVIVTK	2.84628	0.00124771	0.0142787	9
P63038	CH60_MOUSE 60 kDa heat shock protein, mitochondrial OS=Mus musculus OX=10090 GN=Hspd1 PE=1 SV=1	GVMLAVDAVIAELKK	2.48126	0.00322725	0.0142787	9
P63038	CH60_MOUSE 60 kDa heat shock protein, mitochondrial OS=Mus musculus OX=10090 GN=Hspd1 PE=1 SV=1	ALM[+16]LQGVDLLADAVAVTMGPK	2.24066	0.00444245	0.0150826	9
P63038	CH60_MOUSE 60 kDa heat shock protein, mitochondrial OS=Mus musculus OX=10090 GN=Hspd1 PE=1 SV=1	GYISPYFINTSK	3.90281	0.00847348	0.0188673	9
P63038	CH60_MOUSE 60 kDa heat shock protein, mitochondrial OS=Mus musculus OX=10090 GN=Hspd1 PE=1 SV=1	C[+57]EFQDAYVLLSEK	2.96611	0.0095127	0.0201813	9
P16546	SPTN1_MOUSE Spectrin alpha chain, non-erythrocytic 1 OS=Mus musculus OX=10090 GN=Sptan1 PE=1 SV=4	HQALQAEIAGHEPR	1.62615	0.0180321	0.0293013	9
P47911	RL6_MOUSE 60S ribosomal protein L6 OS=Mus musculus OX=10090 GN=Rpl6 PE=1 SV=3	QLDSGLLLVTGPLVINR	1.58198	0.0184474	0.029716	9
Q9DBJ1	PGAM1_MOUSE Phosphoglycerate mutase 1 OS=Mus musculus OX=10090 GN=Pgam1 PE=1 SV=3	YADLTEDQLPSC[+57]ESLK	1.07288	0.0236018	0.0357054	9
P68033	ACTC_MOUSE Actin, alpha cardiac muscle 1 OS=Mus musculus OX=10090 GN=Actc1 PE=1 SV=1	H[+42]QGVM[+16]VGM[+16]GQK	1.08131	0.0321326	0.044982	9
Q99KI0	ACON_MOUSE Aconitate hydratase, mitochondrial OS=Mus musculus OX=10090 GN=Aco2 PE=1 SV=1	VAMQDATAQMAMLQFISSGLPK	3.34392	0.0023066	0.0142787	9
Q99KI0	ACON_MOUSE Aconitate hydratase, mitochondrial OS=Mus musculus OX=10090 GN=Aco2 PE=1 SV=1	NDANPETHAFVTSPEIVTALAIAGTLK	7.49095	0.00316585	0.0142787	9
Q99KI0	ACON_MOUSE Aconitate hydratase, mitochondrial OS=Mus musculus OX=10090 GN=Aco2 PE=1 SV=1	AKDINQEVYNFLATAGAK	2.21143	0.00439606	0.0150489	9
Q99KI0	ACON_MOUSE Aconitate hydratase, mitochondrial OS=Mus musculus OX=10090 GN=Aco2 PE=1 SV=1	NAVTQEFGPVPDTAR	2.51795	0.0063085	0.0168521	9
Q99KI0	ACON_MOUSE Aconitate hydratase, mitochondrial OS=Mus musculus OX=10090 GN=Aco2 PE=1 SV=1	WVVIGDENYGEGSSR	3.85449	0.00753351	0.0180374	9
Q99KI0	ACON_MOUSE Aconitate hydratase, mitochondrial OS=Mus musculus OX=10090 GN=Aco2 PE=1 SV=1	DVGGIVLANAC[+57]GPC[+57]IGQWDR	5.56575	0.00914786	0.0197242	9
Q99KI0	ACON_MOUSE Aconitate hydratase, mitochondrial OS=Mus musculus OX=10090 GN=Aco2 PE=1 SV=1	GHLDNISNNLLIGAINIENGK	1.53723	0.012838	0.0235058	9
Q99KI0	ACON_MOUSE Aconitate hydratase, mitochondrial OS=Mus musculus OX=10090 GN=Aco2 PE=1 SV=1	FNPETDFLTGK	1.24887	0.0150703	0.0261807	9
Q923T9	KCC2G_MOUSE Calcium/calmodulin-dependent protein kinase type II subunit gamma OS=Mus musculus OX=10090 GN=Camk2g PE=1 SV=1	IC[+57]DPGLTSFEPEALGNLVEGM[+16]DFHK	1.33776	0.0187715	0.0301134	9
P17182	ENOA_MOUSE Alpha-enolase OS=Mus musculus OX=10090 GN=Eno1 PE=1 SV=3	SFVQNYPVVSIEDPFDQDDWGAWQK	4.18334	4.75521e-05	0.0142787	9
P17182	ENOA_MOUSE Alpha-enolase OS=Mus musculus OX=10090 GN=Eno1 PE=1 SV=3	LAMQEFMILPVGASSFR	2.17351	0.00181147	0.0142787	9
P17182	ENOA_MOUSE Alpha-enolase OS=Mus musculus OX=10090 GN=Eno1 PE=1 SV=3	AGYTDQVVIGMDVAASEFYR	2.47892	0.00267661	0.0142787	9
P17182	ENOA_MOUSE Alpha-enolase OS=Mus musculus OX=10090 GN=Eno1 PE=1 SV=3	HIADLAGNPEVILPVPAFNVINGGSHAGNK	1.84784	0.00287713	0.0142787	9
P17182	ENOA_MOUSE Alpha-enolase OS=Mus musculus OX=10090 GN=Eno1 PE=1 SV=3	LMIEMDGTENK	1.72532	0.00422057	0.0148857	9
P17182	ENOA_MOUSE Alpha-enolase OS=Mus musculus OX=10090 GN=Eno1 PE=1 SV=3	FTASAGIQVVGDDLTVTNPK	1.41879	0.008349	0.0187542	9
P17182	ENOA_MOUSE Alpha-enolase OS=Mus musculus OX=10090 GN=Eno1 PE=1 SV=3	LAM[+16]QEFMILPVGASSFR	1.86438	0.0113663	0.0222127	9
P17182	ENOA_MOUSE Alpha-enolase OS=Mus musculus OX=10090 GN=Eno1 PE=1 SV=3	DATNVGDEGGFAPNILENKEALELLK	1.67333	0.0132929	0.0241093	9
Q8R071	IP3KA_MOUSE Inositol-trisphosphate 3-kinase A OS=Mus musculus OX=10090 GN=Itpka PE=1 SV=1	C[+57]AAVAAAAAAGEPR	1.21475	0.0281066	0.0404859	9
Q9D8Y0	EFHD2_MOUSE EF-hand domain-containing protein D2 OS=Mus musculus OX=10090 GN=Efhd2 PE=1 SV=1	SM[+16]IQEVDEDFDSK	4.3764	0.000338146	0.0142787	8
Q9D8Y0	EFHD2_MOUSE EF-hand domain-containing protein D2 OS=Mus musculus OX=10090 GN=Efhd2 PE=1 SV=1	FEEEIKAEQEER	4.34436	0.000994001	0.0142787	8
P46660	AINX_MOUSE Alpha-internexin OS=Mus musculus OX=10090 GN=Ina PE=1 SV=3	LPASDGLDLSQAAAR	2.89714	0.00112934	0.0142787	8
Q9D8Y0	EFHD2_MOUSE EF-hand domain-containing protein D2 OS=Mus musculus OX=10090 GN=Efhd2 PE=1 SV=1	LSEIDVSTEGVK	4.14682	0.00139307	0.0142787	8
Q9D8Y0	EFHD2_MOUSE EF-hand domain-containing protein D2 OS=Mus musculus OX=10090 GN=Efhd2 PE=1 SV=1	RADLNQGIGEPQSPSR	4.6939	0.00144922	0.0142787	8
V9GX76	V9GX76_MOUSE Unconventional myosin-VI OS=Mus musculus OX=10090 GN=Myo6 PE=1 SV=1	YLTESYGTGQDIDDR	5.73687	0.00147827	0.0142787	8
P46660	AINX_MOUSE Alpha-internexin OS=Mus musculus OX=10090 GN=Ina PE=1 SV=3	FANLNEQAAR	3.45986	0.0018811	0.0142787	8
Q9D8Y0	EFHD2_MOUSE EF-hand domain-containing protein D2 OS=Mus musculus OX=10090 GN=Efhd2 PE=1 SV=1	ADLNQGIGEPQSPSR	4.53459	0.001938	0.0142787	8
Q9D8Y0	EFHD2_MOUSE EF-hand domain-containing protein D2 OS=Mus musculus OX=10090 GN=Efhd2 PE=1 SV=1	SMIQEVDEDFDSK	4.51265	0.00197709	0.0142787	8
V9GX76	V9GX76_MOUSE Unconventional myosin-VI OS=Mus musculus OX=10090 GN=Myo6 PE=1 SV=1	AGSLKDPLLDDHGDFIR	5.48277	0.00198988	0.0142787	8
Q9D8Y0	EFHD2_MOUSE EF-hand domain-containing protein D2 OS=Mus musculus OX=10090 GN=Efhd2 PE=1 SV=1	RVFNPYTEFK	4.89543	0.0021175	0.0142787	8
Q3UHD9	AGAP2_MOUSE Arf-GAP with GTPase, ANK repeat and PH domain-containing protein 2 OS=Mus musculus OX=10090 GN=Agap2 PE=1 SV=1	YEQLLFLAPLGTTEEPLGR	2.35735	0.0022579	0.0142787	8
V9GX76	V9GX76_MOUSE Unconventional myosin-VI OS=Mus musculus OX=10090 GN=Myo6 PE=1 SV=1	IQAEVEAQLAR	4.63666	0.00277269	0.0142787	8
Q9D8Y0	EFHD2_MOUSE EF-hand domain-containing protein D2 OS=Mus musculus OX=10090 GN=Efhd2 PE=1 SV=1	VFNPYTEFK	2.91604	0.00288306	0.0142787	8
P46660	AINX_MOUSE Alpha-internexin OS=Mus musculus OX=10090 GN=Ina PE=1 SV=3	VGELFQR	4.90508	0.00295499	0.0142787	8
V9GX76	V9GX76_MOUSE Unconventional myosin-VI OS=Mus musculus OX=10090 GN=Myo6 PE=1 SV=1	VVAGVLHLGNIDFEEAGSTSGGC[+57]NLK	5.47333	0.0035137	0.0144147	8
B9DGT7	TBA2_ARATH Tubulin alpha-2 chain OS=Arabidopsis thaliana OX=3702 GN=TUBA2 PE=2 SV=2	AFVHWYVGEGM[+16]EEGEFSEAR	3.69553	0.00387466	0.0147408	8
P46660	AINX_MOUSE Alpha-internexin OS=Mus musculus OX=10090 GN=Ina PE=1 SV=3	ALEAELAALR	5.00352	0.00406383	0.0148102	8
Q3UHD9	AGAP2_MOUSE Arf-GAP with GTPase, ANK repeat and PH domain-containing protein 2 OS=Mus musculus OX=10090 GN=Agap2 PE=1 SV=1	AEAAAVAGLSTPGSLHR	2.60297	0.00429469	0.01498	8
P46660	AINX_MOUSE Alpha-internexin OS=Mus musculus OX=10090 GN=Ina PE=1 SV=3	FSTGGLSISGLNPLPNPSYLLPPR	7.6689	0.00474636	0.015359	8
V9GX76	V9GX76_MOUSE Unconventional myosin-VI OS=Mus musculus OX=10090 GN=Myo6 PE=1 SV=1	EGLGVNEVHYVDNQDC[+57]IDLIEVK	3.83677	0.00513102	0.0155445	8
P46660	AINX_MOUSE Alpha-internexin OS=Mus musculus OX=10090 GN=Ina PE=1 SV=3	KVESLLDELAFVR	5.37868	0.00516463	0.0155445	8
Q3UHD9	AGAP2_MOUSE Arf-GAP with GTPase, ANK repeat and PH domain-containing protein 2 OS=Mus musculus OX=10090 GN=Agap2 PE=1 SV=1	AVVNSQEWTLSR	3.90009	0.00550572	0.0158672	8
V9GX76	V9GX76_MOUSE Unconventional myosin-VI OS=Mus musculus OX=10090 GN=Myo6 PE=1 SV=1	TFLALINQVFPAEEDSK	8.24882	0.00612699	0.0165812	8
B9DGT7	TBA2_ARATH Tubulin alpha-2 chain OS=Arabidopsis thaliana OX=3702 GN=TUBA2 PE=2 SV=2	IDHKFDLMYAK	2.28129	0.0066902	0.0171577	8
B9DGT7	TBA2_ARATH Tubulin alpha-2 chain OS=Arabidopsis thaliana OX=3702 GN=TUBA2 PE=2 SV=2	AVFVDLEPTVIDEVR	2.09918	0.00670335	0.0171637	8
V9GX76	V9GX76_MOUSE Unconventional myosin-VI OS=Mus musculus OX=10090 GN=Myo6 PE=1 SV=1	HFAGAVC[+57]YETTQFVEK	5.16192	0.00685075	0.0173018	8
B9DGT7	TBA2_ARATH Tubulin alpha-2 chain OS=Arabidopsis thaliana OX=3702 GN=TUBA2 PE=2 SV=2	FDLM[+16]YAK	1.5304	0.00716158	0.017649	8
P46660	AINX_MOUSE Alpha-internexin OS=Mus musculus OX=10090 GN=Ina PE=1 SV=3	SNVASTAAC[+57]SSASSLGLGLAYR	3.242	0.00890925	0.0194302	8
Q3UHD9	AGAP2_MOUSE Arf-GAP with GTPase, ANK repeat and PH domain-containing protein 2 OS=Mus musculus OX=10090 GN=Agap2 PE=1 SV=1	ALSTDC[+57]TPSGDLSPLSR	6.19005	0.00979621	0.0204401	8
B9DGT7	TBA2_ARATH Tubulin alpha-2 chain OS=Arabidopsis thaliana OX=3702 GN=TUBA2 PE=2 SV=2	AFVHWYVGEGMEEGEFSEAR	4.71396	0.0102217	0.0208304	8
B9DGT7	TBA2_ARATH Tubulin alpha-2 chain OS=Arabidopsis thaliana OX=3702 GN=TUBA2 PE=2 SV=2	TIQFVDWC[+57]PTGFK	2.702	0.0105055	0.0211646	8
Q3UHD9	AGAP2_MOUSE Arf-GAP with GTPase, ANK repeat and PH domain-containing protein 2 OS=Mus musculus OX=10090 GN=Agap2 PE=1 SV=1	TDSQSEAVAIQAIR	4.63072	0.0119322	0.022715	8
B9DGT7	TBA2_ARATH Tubulin alpha-2 chain OS=Arabidopsis thaliana OX=3702 GN=TUBA2 PE=2 SV=2	LSVDYGKK	2.32346	0.0127375	0.0234081	8
Q3UHD9	AGAP2_MOUSE Arf-GAP with GTPase, ANK repeat and PH domain-containing protein 2 OS=Mus musculus OX=10090 GN=Agap2 PE=1 SV=1	TTTYLISLTLVK	4.28284	0.0141463	0.0250351	8
V9GX76	V9GX76_MOUSE Unconventional myosin-VI OS=Mus musculus OX=10090 GN=Myo6 PE=1 SV=1	ALFESSTNNNK	6.0844	0.0145633	0.0255898	8
Q3UHD9	AGAP2_MOUSE Arf-GAP with GTPase, ANK repeat and PH domain-containing protein 2 OS=Mus musculus OX=10090 GN=Agap2 PE=1 SV=1	LGVLGDVR	4.69351	0.0148766	0.0259238	8
P46660	AINX_MOUSE Alpha-internexin OS=Mus musculus OX=10090 GN=Ina PE=1 SV=3	VESLLDELAFVR	1.9618	0.0154361	0.0265373	8
B9DGT7	TBA2_ARATH Tubulin alpha-2 chain OS=Arabidopsis thaliana OX=3702 GN=TUBA2 PE=2 SV=2	FDLMYAK	2.32711	0.0159728	0.0270941	8
P06745	G6PI_MOUSE Glucose-6-phosphate isomerase OS=Mus musculus OX=10090 GN=Gpi PE=1 SV=4	EVMQMLVELAK	1.96852	0.0290237	0.0414378	8
Q9R1Q8	TAGL3_MOUSE Transgelin-3 OS=Mus musculus OX=10090 GN=Tagln3 PE=1 SV=1	TTDIFQTVDLWEGK	3.92915	0.000264955	0.0142787	8
Q8JZQ9	EIF3B_MOUSE Eukaryotic translation initiation factor 3 subunit B OS=Mus musculus OX=10090 GN=Eif3b PE=1 SV=1	NLFNVVDC[+57]K	2.21101	0.000269921	0.0142787	8
Q9R1Q8	TAGL3_MOUSE Transgelin-3 OS=Mus musculus OX=10090 GN=Tagln3 PE=1 SV=1	GFSEEQLR	3.38118	0.000713021	0.0142787	8
P62702	RS4X_MOUSE 40S ribosomal protein S4, X isoform OS=Mus musculus OX=10090 GN=Rps4x PE=1 SV=2	TDITYPAGFMDVISIDK	4.80036	0.000783958	0.0142787	8
Q8JZQ9	EIF3B_MOUSE Eukaryotic translation initiation factor 3 subunit B OS=Mus musculus OX=10090 GN=Eif3b PE=1 SV=1	GHPSAGAEEEGGSDGSAAEAEPR	5.21932	0.000956739	0.0142787	8
P61205	ARF3_MOUSE ADP-ribosylation factor 3 OS=Mus musculus OX=10090 GN=Arf3 PE=2 SV=2	LGEIVTTIPTIGFNVETVEYK	2.59173	0.00134276	0.0142787	8
Q61699	HS105_MOUSE Heat shock protein 105 kDa OS=Mus musculus OX=10090 GN=Hsph1 PE=1 SV=2	LLTETEDWLYEEGEDQAK	2.82893	0.0015915	0.0142787	8
Q61699	HS105_MOUSE Heat shock protein 105 kDa OS=Mus musculus OX=10090 GN=Hsph1 PE=1 SV=2	FVVQNVSAQK	2.24131	0.00244819	0.0142787	8
Q8R071	IP3KA_MOUSE Inositol-trisphosphate 3-kinase A OS=Mus musculus OX=10090 GN=Itpka PE=1 SV=1	GNVQLETSEDVGQK	4.41148	0.00248745	0.0142787	8
Q8R071	IP3KA_MOUSE Inositol-trisphosphate 3-kinase A OS=Mus musculus OX=10090 GN=Itpka PE=1 SV=1	DTLEISDFFR	5.21468	0.00267724	0.0142787	8
Q8R071	IP3KA_MOUSE Inositol-trisphosphate 3-kinase A OS=Mus musculus OX=10090 GN=Itpka PE=1 SV=1	MLAVDPEAPTEEEHAQR	5.02203	0.00272494	0.0142787	8
P61205	ARF3_MOUSE ADP-ribosylation factor 3 OS=Mus musculus OX=10090 GN=Arf3 PE=2 SV=2	M[+16]LAEDELRDAVLLVFANK	2.563	0.00285378	0.0142787	8
Q8JZQ9	EIF3B_MOUSE Eukaryotic translation initiation factor 3 subunit B OS=Mus musculus OX=10090 GN=Eif3b PE=1 SV=1	IINDYYPEEDGK	4.4462	0.00307126	0.0142787	8
Q9R1Q8	TAGL3_MOUSE Transgelin-3 OS=Mus musculus OX=10090 GN=Tagln3 PE=1 SV=1	LVDWIILQC[+57]AEDIEHPPPGR	4.2756	0.00327002	0.0142787	8
Q9R1Q8	TAGL3_MOUSE Transgelin-3 OS=Mus musculus OX=10090 GN=Tagln3 PE=1 SV=1	TLMALGSVAVTK	3.43276	0.00340026	0.0143156	8
P61205	ARF3_MOUSE ADP-ribosylation factor 3 OS=Mus musculus OX=10090 GN=Arf3 PE=2 SV=2	ILMVGLDAAGK	1.61624	0.00403217	0.0148102	8
Q61699	HS105_MOUSE Heat shock protein 105 kDa OS=Mus musculus OX=10090 GN=Hsph1 PE=1 SV=2	SVLDAAQIVGLNC[+57]LR	3.5281	0.00432996	0.0150149	8
Q61699	HS105_MOUSE Heat shock protein 105 kDa OS=Mus musculus OX=10090 GN=Hsph1 PE=1 SV=2	VVNVELPVEANLVWQLGR	5.10908	0.00455527	0.0152245	8
Q61699	HS105_MOUSE Heat shock protein 105 kDa OS=Mus musculus OX=10090 GN=Hsph1 PE=1 SV=2	AEDVSAIEIVGGATR	3.10302	0.00461776	0.0152902	8
Q9D8E6	RL4_MOUSE 60S ribosomal protein L4 OS=Mus musculus OX=10090 GN=Rpl4 PE=1 SV=3	GPC[+57]IIYNEDNGIIK	4.87215	0.00468898	0.0153302	8
Q8R071	IP3KA_MOUSE Inositol-trisphosphate 3-kinase A OS=Mus musculus OX=10090 GN=Itpka PE=1 SV=1	GAGPC[+57]SPGLER	4.83177	0.00498064	0.0155014	8
P62702	RS4X_MOUSE 40S ribosomal protein S4, X isoform OS=Mus musculus OX=10090 GN=Rps4x PE=1 SV=2	EC[+57]LPLIIFLR	3.71342	0.00510452	0.0155395	8
Q61699	HS105_MOUSE Heat shock protein 105 kDa OS=Mus musculus OX=10090 GN=Hsph1 PE=1 SV=2	VLGTAFDPFLGGK	2.65647	0.0052734	0.0157192	8
Q61699	HS105_MOUSE Heat shock protein 105 kDa OS=Mus musculus OX=10090 GN=Hsph1 PE=1 SV=2	RGPFELEAFYSDPQGVPYPEAK	3.5772	0.00550502	0.0158672	8
P61205	ARF3_MOUSE ADP-ribosylation factor 3 OS=Mus musculus OX=10090 GN=Arf3 PE=2 SV=2	MLAEDELRDAVLLVFANK	4.36749	0.00572125	0.0160911	8
Q8R071	IP3KA_MOUSE Inositol-trisphosphate 3-kinase A OS=Mus musculus OX=10090 GN=Itpka PE=1 SV=1	AGVWLIDFGK	4.43269	0.00603038	0.0164193	8
Q8JZQ9	EIF3B_MOUSE Eukaryotic translation initiation factor 3 subunit B OS=Mus musculus OX=10090 GN=Eif3b PE=1 SV=1	AKPAAQSEEETATSPAASPTPQSAER	6.89959	0.00636146	0.0168656	8
P61205	ARF3_MOUSE ADP-ribosylation factor 3 OS=Mus musculus OX=10090 GN=Arf3 PE=2 SV=2	NISFTVWDVGGQDK	2.13568	0.006653	0.0171577	8
Q9R1Q8	TAGL3_MOUSE Transgelin-3 OS=Mus musculus OX=10090 GN=Tagln3 PE=1 SV=1	QMEQISQFLK	3.06985	0.00675327	0.017194	8
Q8R071	IP3KA_MOUSE Inositol-trisphosphate 3-kinase A OS=Mus musculus OX=10090 GN=Itpka PE=1 SV=1	AAGTSGLILK	3.31834	0.00786765	0.018273	8
Q9R1Q8	TAGL3_MOUSE Transgelin-3 OS=Mus musculus OX=10090 GN=Tagln3 PE=1 SV=1	LINSLYPPGQEPIPK	3.1579	0.00823621	0.018628	8
P62702	RS4X_MOUSE 40S ribosomal protein S4, X isoform OS=Mus musculus OX=10090 GN=Rps4x PE=1 SV=2	HPGSFDVVHVK	3.36923	0.00828521	0.0187034	8
Q61699	HS105_MOUSE Heat shock protein 105 kDa OS=Mus musculus OX=10090 GN=Hsph1 PE=1 SV=2	SQFEELC[+57]AELLQK	3.82114	0.00965718	0.0203461	8
Q8R071	IP3KA_MOUSE Inositol-trisphosphate 3-kinase A OS=Mus musculus OX=10090 GN=Itpka PE=1 SV=1	EGISSSTTLGFR	2.11338	0.00997318	0.0206373	8
P62702	RS4X_MOUSE 40S ribosomal protein S4, X isoform OS=Mus musculus OX=10090 GN=Rps4x PE=1 SV=2	VNDTIQIDLETGK	3.4019	0.0101776	0.0208304	8
P62702	RS4X_MOUSE 40S ribosomal protein S4, X isoform OS=Mus musculus OX=10090 GN=Rps4x PE=1 SV=2	LREC[+57]LPLIIFLR	6.07369	0.0104652	0.0211646	8
Q9D8E6	RL4_MOUSE 60S ribosomal protein L4 OS=Mus musculus OX=10090 GN=Rpl4 PE=1 SV=3	RGPC[+57]IIYNEDNGIIK	3.43816	0.0113419	0.0220656	8
P62702	RS4X_MOUSE 40S ribosomal protein S4, X isoform OS=Mus musculus OX=10090 GN=Rps4x PE=1 SV=2	DANGNSFATR	4.11728	0.0115181	0.0222822	8
Q9R1Q8	TAGL3_MOUSE Transgelin-3 OS=Mus musculus OX=10090 GN=Tagln3 PE=1 SV=1	TLM[+16]ALGSVAVTK	1.53882	0.0119547	0.0228284	8
P62702	RS4X_MOUSE 40S ribosomal protein S4, X isoform OS=Mus musculus OX=10090 GN=Rps4x PE=1 SV=2	YALTGDEVK	2.3525	0.0122485	0.0229758	8
P61205	ARF3_MOUSE ADP-ribosylation factor 3 OS=Mus musculus OX=10090 GN=Arf3 PE=2 SV=2	DAVLLVFANK	1.40124	0.0133073	0.0241093	8
P61205	ARF3_MOUSE ADP-ribosylation factor 3 OS=Mus musculus OX=10090 GN=Arf3 PE=2 SV=2	QDLPNAMNAAEITDK	1.26862	0.0145999	0.0255898	8
Q9D8E6	RL4_MOUSE 60S ribosomal protein L4 OS=Mus musculus OX=10090 GN=Rpl4 PE=1 SV=3	KLEAAATALATK	6.01411	0.0155842	0.0267488	8
Q9D8E6	RL4_MOUSE 60S ribosomal protein L4 OS=Mus musculus OX=10090 GN=Rpl4 PE=1 SV=3	NIPGITLLNVSK	4.20004	0.0161279	0.0271714	8
Q8JZQ9	EIF3B_MOUSE Eukaryotic translation initiation factor 3 subunit B OS=Mus musculus OX=10090 GN=Eif3b PE=1 SV=1	GYIFLEYASPAHAVDAVK	5.29715	0.0168822	0.0280586	8
Q9QY94	GLNA_ACOCA Glutamine synthetase OS=Acomys cahirinus OX=10068 GN=GLUL PE=2 SV=3	RPSANC[+57]DPYAVTEAIVR	4.88034	0.0172141	0.0283579	8
O08553	DPYL2_MOUSE Dihydropyrimidinase-related protein 2 OS=Mus musculus OX=10090 GN=Dpysl2 PE=1 SV=2	FQM[+16]PDQGM[+16]TSADDFFQGTK	3.77338	0.0180856	0.0293896	8
Q64331	MYO6_MOUSE Unconventional myosin-VI OS=Mus musculus OX=10090 GN=Myo6 PE=1 SV=1	NLEISIDALM[+16]AK	2.64823	0.0192584	0.0306959	8
Q9WTM5	RUVB2_MOUSE RuvB-like 2 OS=Mus musculus OX=10090 GN=Ruvbl2 PE=1 SV=3	FVQC[+57]PDGELQK	1.46919	0.0193726	0.0307788	8
P13020	GELS_MOUSE Gelsolin OS=Mus musculus OX=10090 GN=Gsn PE=1 SV=3	DPDQTDGPGLGYLSSHIANVER	5.91307	0.0225607	0.034576	8
P14115	RL27A_MOUSE 60S ribosomal protein L27a OS=Mus musculus OX=10090 GN=Rpl27a PE=1 SV=5	NQSFC[+57]PTVNLDK	5.84665	0.0231756	0.0352305	8
P01872	IGHM_MOUSE Immunoglobulin heavy constant mu OS=Mus musculus OX=10090 GN=Ighm PE=1 SV=2	SILEGSDEYLVC[+57]K	5.08388	0.0253504	0.037533	8
O70194	EIF3D_MOUSE Eukaryotic translation initiation factor 3 subunit D OS=Mus musculus OX=10090 GN=Eif3d PE=1 SV=2	YLEVSEPQDIEC[+57]C[+57]GALEYYDK	6.3022	0.0269272	0.0392088	8
P07724	ALBU_MOUSE Serum albumin OS=Mus musculus OX=10090 GN=Alb PE=1 SV=3	AADKDTC[+57]FSTEGPNLVTR	3.02222	0.0280014	0.0403806	8
Q8BPN8	DMXL2_MOUSE DmX-like protein 2 OS=Mus musculus OX=10090 GN=Dmxl2 PE=1 SV=3	FLLQESQQETTVK	8.18195	0.0282747	0.0406829	8
Q6PIC6	AT1A3_MOUSE Sodium/potassium-transporting ATPase subunit alpha-3 OS=Mus musculus OX=10090 GN=Atp1a3 PE=1 SV=1	DFTSEQIDEILQNHTEIVFAR	3.15991	0.00316237	0.0142787	8
Q6PIC6	AT1A3_MOUSE Sodium/potassium-transporting ATPase subunit alpha-3 OS=Mus musculus OX=10090 GN=Atp1a3 PE=1 SV=1	M[+16]QVNAEEVVVGDLVEIK	1.91098	0.0032991	0.0142787	8
Q6PIC6	AT1A3_MOUSE Sodium/potassium-transporting ATPase subunit alpha-3 OS=Mus musculus OX=10090 GN=Atp1a3 PE=1 SV=1	IATLASGLEVGK	1.41038	0.00666636	0.0171577	8
Q6PIC6	AT1A3_MOUSE Sodium/potassium-transporting ATPase subunit alpha-3 OS=Mus musculus OX=10090 GN=Atp1a3 PE=1 SV=1	YQLSIHETEDPNDNR	1.87067	0.00755179	0.0180374	8
Q6PIC6	AT1A3_MOUSE Sodium/potassium-transporting ATPase subunit alpha-3 OS=Mus musculus OX=10090 GN=Atp1a3 PE=1 SV=1	LNIPVSQVNPR	1.68218	0.00922013	0.0198182	8
Q6PIC6	AT1A3_MOUSE Sodium/potassium-transporting ATPase subunit alpha-3 OS=Mus musculus OX=10090 GN=Atp1a3 PE=1 SV=1	ADIGVAMGIAGSDVSK	1.46281	0.0141335	0.0250351	8
Q6PIC6	AT1A3_MOUSE Sodium/potassium-transporting ATPase subunit alpha-3 OS=Mus musculus OX=10090 GN=Atp1a3 PE=1 SV=1	C[+57]IELSSGSVK	2.90803	0.0159857	0.0270941	8
P49722	PSA2_MOUSE Proteasome subunit alpha type-2 OS=Mus musculus OX=10090 GN=Psma2 PE=1 SV=3	LVQIEYALAAVAGGAPSVGIK	1.4663	0.0220918	0.0340775	8
P09405	NUCL_MOUSE Nucleolin OS=Mus musculus OX=10090 GN=Ncl PE=1 SV=2	GFGFVDFNSEEDAK	3.61518	0.00193169	0.0142787	8
P09405	NUCL_MOUSE Nucleolin OS=Mus musculus OX=10090 GN=Ncl PE=1 SV=2	SVSLYYTGEK	2.52163	0.00342612	0.0143516	8
P09405	NUCL_MOUSE Nucleolin OS=Mus musculus OX=10090 GN=Ncl PE=1 SV=2	GLSEDTTEETLK	3.31287	0.00651114	0.0170556	8
P09405	NUCL_MOUSE Nucleolin OS=Mus musculus OX=10090 GN=Ncl PE=1 SV=2	VEGSEPTTPFNLFIGNLNPNK	4.0629	0.00778246	0.0181816	8
P09405	NUCL_MOUSE Nucleolin OS=Mus musculus OX=10090 GN=Ncl PE=1 SV=2	FAISELFAK	2.87835	0.00985853	0.0205082	8
P09405	NUCL_MOUSE Nucleolin OS=Mus musculus OX=10090 GN=Ncl PE=1 SV=2	NLSFNITEDELK	2.26865	0.0103476	0.0209491	8
P52480	KPYM_MOUSE Pyruvate kinase PKM OS=Mus musculus OX=10090 GN=Pkm PE=1 SV=4	LAPITSDPTEAAAVGAVEASFK	3.50788	0.0184372	0.029716	8
Q60875	ARHG2_MOUSE Rho guanine nucleotide exchange factor 2 OS=Mus musculus OX=10090 GN=Arhgef2 PE=1 SV=4	EVEGLKDLLLGPC[+57]VDLPMTSR	5.87607	0.0245664	0.0367002	8
Q04447	KCRB_MOUSE Creatine kinase B-type OS=Mus musculus OX=10090 GN=Ckb PE=1 SV=1	NYEFM[+16]WNPHLGYILTC[+57]PSNLGTGLR	6.61757	0.0022565	0.0142787	8
Q04447	KCRB_MOUSE Creatine kinase B-type OS=Mus musculus OX=10090 GN=Ckb PE=1 SV=1	LGFSEVELVQMVVDGVK	2.96552	0.00295401	0.0142787	8
Q04447	KCRB_MOUSE Creatine kinase B-type OS=Mus musculus OX=10090 GN=Ckb PE=1 SV=1	NYEFMWNPHLGYILTC[+57]PSNLGTGLR	6.366	0.00300866	0.0142787	8
P08249	MDHM_MOUSE Malate dehydrogenase, mitochondrial OS=Mus musculus OX=10090 GN=Mdh2 PE=1 SV=3	LTLYDIAHTPGVAADLSHIETR	2.181	0.0030665	0.0142787	8
Q04447	KCRB_MOUSE Creatine kinase B-type OS=Mus musculus OX=10090 GN=Ckb PE=1 SV=1	FC[+57]TGLTQIETLFK	1.60191	0.00874518	0.0192022	8
P08249	MDHM_MOUSE Malate dehydrogenase, mitochondrial OS=Mus musculus OX=10090 GN=Mdh2 PE=1 SV=3	FVFSLVDAMNGK	2.23356	0.00905708	0.0196431	8
P08249	MDHM_MOUSE Malate dehydrogenase, mitochondrial OS=Mus musculus OX=10090 GN=Mdh2 PE=1 SV=3	GYLGPEQLPDC[+57]LK	3.24208	0.0124535	0.0232106	8
P08249	MDHM_MOUSE Malate dehydrogenase, mitochondrial OS=Mus musculus OX=10090 GN=Mdh2 PE=1 SV=3	ETEC[+57]TYFSTPLLLGK	1.24846	0.0156615	0.0268181	8
P08249	MDHM_MOUSE Malate dehydrogenase, mitochondrial OS=Mus musculus OX=10090 GN=Mdh2 PE=1 SV=3	GC[+57]DVVVIPAGVPR	1.04882	0.0161666	0.0272686	8
P08249	MDHM_MOUSE Malate dehydrogenase, mitochondrial OS=Mus musculus OX=10090 GN=Mdh2 PE=1 SV=3	VDFPQDQLATLTGR	1.86322	0.0163336	0.0274062	8
E9Q912	E9Q912_MOUSE RAP1, GTP-GDP dissociation stimulator 1 OS=Mus musculus OX=10090 GN=Rap1gds1 PE=1 SV=1	DQEVLLQTGR	1.22897	0.0170912	0.0282656	8
P26039	TLN1_MOUSE Talin-1 OS=Mus musculus OX=10090 GN=Tln1 PE=1 SV=2	AGALQC[+57]SPSDVYTK	1.00833	0.0171831	0.0283579	8
Q91VR5	DDX1_MOUSE ATP-dependent RNA helicase DDX1 OS=Mus musculus OX=10090 GN=Ddx1 PE=1 SV=1	DQLSVLDNGVDIVVGTPGR	1.04792	0.0194395	0.0307788	8
P05202	AATM_MOUSE Aspartate aminotransferase, mitochondrial OS=Mus musculus OX=10090 GN=Got2 PE=1 SV=1	ASAELALGENNEVLK	1.06401	0.0223327	0.0342684	8
P06151	LDHA_MOUSE L-lactate dehydrogenase A chain OS=Mus musculus OX=10090 GN=Ldha PE=1 SV=3	SADTLWGIQK	1.3291	0.030329	0.0428869	8
Q8BJH1	ZC21A_MOUSE Zinc finger C2HC domain-containing protein 1A OS=Mus musculus OX=10090 GN=Zc2hc1a PE=1 SV=1	HINFC[+57]K	1.0913	0.0350832	0.0486407	8
P07724	ALBU_MOUSE Serum albumin OS=Mus musculus OX=10090 GN=Alb PE=1 SV=3	LPC[+57]VEDYLSAILNR	3.20993	0.00107218	0.0142787	8
P17183	ENOG_MOUSE Gamma-enolase OS=Mus musculus OX=10090 GN=Eno2 PE=1 SV=2	NYPVVSIEDPFDQDDWAAWSK	2.69485	0.00121092	0.0142787	8
O08599	STXB1_MOUSE Syntaxin-binding protein 1 OS=Mus musculus OX=10090 GN=Stxbp1 PE=1 SV=2	AAHVFFTDSC[+57]PDALFNELVK	2.5656	0.00168438	0.0142787	8
P17183	ENOG_MOUSE Gamma-enolase OS=Mus musculus OX=10090 GN=Eno2 PE=1 SV=2	FGANAILGVSLAVC[+57]K	2.24649	0.00182778	0.0142787	8
O08599	STXB1_MOUSE Syntaxin-binding protein 1 OS=Mus musculus OX=10090 GN=Stxbp1 PE=1 SV=2	DNALLAQLIQDKLDAYK	2.06645	0.00222838	0.0142787	8
O08599	STXB1_MOUSE Syntaxin-binding protein 1 OS=Mus musculus OX=10090 GN=Stxbp1 PE=1 SV=2	ISEQTYQLSR	1.46741	0.00224771	0.0142787	8
P17183	ENOG_MOUSE Gamma-enolase OS=Mus musculus OX=10090 GN=Eno2 PE=1 SV=2	SGETEDTFIADLVVGLC[+57]TGQIK	2.59845	0.00340238	0.0143156	8
O08599	STXB1_MOUSE Syntaxin-binding protein 1 OS=Mus musculus OX=10090 GN=Stxbp1 PE=1 SV=2	EVLLDEDDDLWIALR	5.73018	0.00409199	0.0148102	8
P07724	ALBU_MOUSE Serum albumin OS=Mus musculus OX=10090 GN=Alb PE=1 SV=3	DVFLGTFLYEYSR	5.44582	0.00413253	0.0148357	8
O08599	STXB1_MOUSE Syntaxin-binding protein 1 OS=Mus musculus OX=10090 GN=Stxbp1 PE=1 SV=2	VLVVDQLSMR	1.73081	0.00639762	0.0168656	8
O08599	STXB1_MOUSE Syntaxin-binding protein 1 OS=Mus musculus OX=10090 GN=Stxbp1 PE=1 SV=2	DLSQM[+16]LK	1.7743	0.0108579	0.0216318	8
P07724	ALBU_MOUSE Serum albumin OS=Mus musculus OX=10090 GN=Alb PE=1 SV=3	RHPDYSVSLLLR	1.81499	0.0123977	0.0231491	8
P07724	ALBU_MOUSE Serum albumin OS=Mus musculus OX=10090 GN=Alb PE=1 SV=3	APQVSTPTLVEAAR	1.70334	0.0125046	0.0232106	8
Q9WTM5	RUVB2_MOUSE RuvB-like 2 OS=Mus musculus OX=10090 GN=Ruvbl2 PE=1 SV=3	TQGFLALFSGDTGEIK	1.12058	0.0175654	0.0288169	8
P47963	RL13_MOUSE 60S ribosomal protein L13 OS=Mus musculus OX=10090 GN=Rpl13 PE=1 SV=3	TIGISVDPR	1.10799	0.018825	0.0301134	8
Q8CHC4	SYNJ1_MOUSE Synaptojanin-1 OS=Mus musculus OX=10090 GN=Synj1 PE=1 SV=3	TPGPPSSQGSPVDTQPAAQK	2.30691	0.0214175	0.0332602	8
Q8R191	SNG3_MOUSE Synaptogyrin-3 OS=Mus musculus OX=10090 GN=Syngr3 PE=1 SV=1	TTPGPGTAQAGDAAR	1.12562	0.023519	0.035602	8
Q61879	MYH10_MOUSE Myosin-10 OS=Mus musculus OX=10090 GN=Myh10 PE=1 SV=2	QEVMISDLEER	4.82599	0.0249897	0.0370636	8
P62242	RS8_MOUSE 40S ribosomal protein S8 OS=Mus musculus OX=10090 GN=Rps8 PE=1 SV=2	LDVGNFSWGSEC[+57]C[+57]TR	0.958111	0.0266755	0.0389804	8
Q62261	SPTB2_MOUSE Spectrin beta chain, non-erythrocytic 1 OS=Mus musculus OX=10090 GN=Sptbn1 PE=1 SV=2	EIEELQSQAQALSQEGK	0.83201	0.0279811	0.0403806	8
O88456	CPNS1_MOUSE Calpain small subunit 1 OS=Mus musculus OX=10090 GN=Capns1 PE=1 SV=1	M[+58]FLVNSFLK	1.495	0.0306143	0.0432299	8
P17426	AP2A1_MOUSE AP-2 complex subunit alpha-1 OS=Mus musculus OX=10090 GN=Ap2a1 PE=1 SV=1	FFQPTEMAAQDFFQR	0.914272	0.0316455	0.0444196	8
P97351	RS3A_MOUSE 40S ribosomal protein S3a OS=Mus musculus OX=10090 GN=Rps3a PE=1 SV=3	APAMFNIR	1.43387	0.0351543	0.0487493	8
P52480	KPYM_MOUSE Pyruvate kinase PKM OS=Mus musculus OX=10090 GN=Pkm PE=1 SV=4	KGVNLPGAAVDLPAVSEK	0.910572	0.0357726	0.0493979	8
E9Q557	DESP_MOUSE Desmoplakin OS=Mus musculus OX=10090 GN=Dsp PE=1 SV=1	FGDSNTVM[+16]R	3.38769	0.0170483	0.0281831	8
Q9Z2H5	E41L1_MOUSE Band 4.1-like protein 1 OS=Mus musculus OX=10090 GN=Epb41l1 PE=1 SV=2	IIITGDEDVDQDQALALAIK	2.63894	0.00181259	0.0142787	7
Q9Z2H5	E41L1_MOUSE Band 4.1-like protein 1 OS=Mus musculus OX=10090 GN=Epb41l1 PE=1 SV=2	AETMTVSSLAIR	2.87155	0.00207149	0.0142787	7
Q9Z2H5	E41L1_MOUSE Band 4.1-like protein 1 OS=Mus musculus OX=10090 GN=Epb41l1 PE=1 SV=2	DVLTSTYGATAETLSTSTTTHVTK	2.50075	0.00249332	0.0142787	7
Q9Z2H5	E41L1_MOUSE Band 4.1-like protein 1 OS=Mus musculus OX=10090 GN=Epb41l1 PE=1 SV=2	SSPWNFAFTVK	3.49901	0.0025693	0.0142787	7
Q6R891	NEB2_MOUSE Neurabin-2 OS=Mus musculus OX=10090 GN=Ppp1r9b PE=1 SV=1	ERPGEQSEVAQLIQQTLEQER	6.3461	0.00265893	0.0142787	7
Q6R891	NEB2_MOUSE Neurabin-2 OS=Mus musculus OX=10090 GN=Ppp1r9b PE=1 SV=1	LEGYWGEAQSLC[+57]QAVDEHLR	6.21546	0.00269561	0.0142787	7
Q80ZK2	Q80ZK2_MOUSE Spnb3 protein (Fragment) OS=Mus musculus OX=10090 GN=Sptbn2 PE=2 SV=1	SAELGC[+57]TVDEVESLIK	3.63613	0.0034982	0.0144147	7
Q9Z2H5	E41L1_MOUSE Band 4.1-like protein 1 OS=Mus musculus OX=10090 GN=Epb41l1 PE=1 SV=2	GQVLFDLVC[+57]EHLNLLEK	6.46626	0.00375139	0.0147222	7
Q80ZK2	Q80ZK2_MOUSE Spnb3 protein (Fragment) OS=Mus musculus OX=10090 GN=Sptbn2 PE=2 SV=1	AASAGVPYHGEVPVSLAR	2.00782	0.0049436	0.0154947	7
Q9Z2H5	E41L1_MOUSE Band 4.1-like protein 1 OS=Mus musculus OX=10090 GN=Epb41l1 PE=1 SV=2	VTLLDASEYEC[+57]EVEK	3.25433	0.00717184	0.0176544	7
Q6R891	NEB2_MOUSE Neurabin-2 OS=Mus musculus OX=10090 GN=Ppp1r9b PE=1 SV=1	ISELEGNLQTLR	3.64451	0.00788383	0.018273	7
Q80ZK2	Q80ZK2_MOUSE Spnb3 protein (Fragment) OS=Mus musculus OX=10090 GN=Sptbn2 PE=2 SV=1	ELDDLEQWIQER	4.75612	0.0079644	0.0183076	7
Q9Z2H5	E41L1_MOUSE Band 4.1-like protein 1 OS=Mus musculus OX=10090 GN=Epb41l1 PE=1 SV=2	YYLC[+57]LQLR	2.86394	0.00802033	0.0183705	7
P62242	RS8_MOUSE 40S ribosomal protein S8 OS=Mus musculus OX=10090 GN=Rps8 PE=1 SV=2	NC[+57]IVLIDSTPYR	5.37842	0.00969082	0.0203522	7
Q6R891	NEB2_MOUSE Neurabin-2 OS=Mus musculus OX=10090 GN=Ppp1r9b PE=1 SV=1	LELFPVELEK	5.06216	0.00974278	0.0203811	7
P62242	RS8_MOUSE 40S ribosomal protein S8 OS=Mus musculus OX=10090 GN=Rps8 PE=1 SV=2	ISSLLEEQFQQGK	5.26069	0.0104987	0.0211646	7
O70194	EIF3D_MOUSE Eukaryotic translation initiation factor 3 subunit D OS=Mus musculus OX=10090 GN=Eif3d PE=1 SV=2	IFHTVTTTDDPVIR	3.80426	0.0111932	0.0219465	7
P62242	RS8_MOUSE 40S ribosomal protein S8 OS=Mus musculus OX=10090 GN=Rps8 PE=1 SV=2	LTPEEEEILNK	3.72363	0.0114657	0.0222822	7
Q80ZK2	Q80ZK2_MOUSE Spnb3 protein (Fragment) OS=Mus musculus OX=10090 GN=Sptbn2 PE=2 SV=1	DLNAAEALQR	2.96572	0.0119754	0.0228284	7
Q6R891	NEB2_MOUSE Neurabin-2 OS=Mus musculus OX=10090 GN=Ppp1r9b PE=1 SV=1	SAYEAGIQALKPPDAPGPDEAPK	5.39225	0.0120007	0.0228284	7
Q80ZK2	Q80ZK2_MOUSE Spnb3 protein (Fragment) OS=Mus musculus OX=10090 GN=Sptbn2 PE=2 SV=1	LEQSNVPEGPGSGTGDESSGPR	4.43652	0.0120504	0.0228832	7
O70194	EIF3D_MOUSE Eukaryotic translation initiation factor 3 subunit D OS=Mus musculus OX=10090 GN=Eif3d PE=1 SV=2	NMVQFNLQTLPK	3.29108	0.0121108	0.0228832	7
P62242	RS8_MOUSE 40S ribosomal protein S8 OS=Mus musculus OX=10090 GN=Rps8 PE=1 SV=2	ADGYVLEGK	3.39875	0.012126	0.0228832	7
O70194	EIF3D_MOUSE Eukaryotic translation initiation factor 3 subunit D OS=Mus musculus OX=10090 GN=Eif3d PE=1 SV=2	TQGNVFATDAILATLMSC[+57]TR	6.59616	0.0133805	0.0241931	7
O70194	EIF3D_MOUSE Eukaryotic translation initiation factor 3 subunit D OS=Mus musculus OX=10090 GN=Eif3d PE=1 SV=2	TQGNVFATDAILATLM[+16]SC[+57]TR	6.27564	0.0138969	0.0247974	7
Q6R891	NEB2_MOUSE Neurabin-2 OS=Mus musculus OX=10090 GN=Ppp1r9b PE=1 SV=1	VFQPPPPPPAPSGDGATEK	1.69665	0.0149777	0.0260575	7
Q8BPN8	DMXL2_MOUSE DmX-like protein 2 OS=Mus musculus OX=10090 GN=Dmxl2 PE=1 SV=3	IPVAFPSGDANSLSK	2.76624	0.0177419	0.028949	7
P39053	DYN1_MOUSE Dynamin-1 OS=Mus musculus OX=10090 GN=Dnm1 PE=1 SV=2	ALLQM[+16]VQQFAVDFEK	5.76233	0.021637	0.03349	7
Q9R1R2	TRIM3_MOUSE Tripartite motif-containing protein 3 OS=Mus musculus OX=10090 GN=Trim3 PE=1 SV=1	SVLNLGALLTTSATAHETVATGEGLR	3.18105	0.0224552	0.0344816	7
Q8R4U7	LUZP1_MOUSE Leucine zipper protein 1 OS=Mus musculus OX=10090 GN=Luzp1 PE=1 SV=2	VGNSGDAPELSPR	3.15783	0.0228557	0.0349045	7
P20357	MTAP2_MOUSE Microtubule-associated protein 2 OS=Mus musculus OX=10090 GN=Map2 PE=1 SV=2	GVVESVVTIEDDFITVVQTTTDEGESGSHSVR	2.85951	0.0238693	0.0360261	7
Q9WV92	E41L3_MOUSE Band 4.1-like protein 3 OS=Mus musculus OX=10090 GN=Epb41l3 PE=1 SV=1	VLQETILVEER	6.11069	0.0264514	0.0387639	7
Q6PHZ2	KCC2D_MOUSE Calcium/calmodulin-dependent protein kinase type II subunit delta OS=Mus musculus OX=10090 GN=Camk2d PE=1 SV=1	DLINKM[+16]LTINPAK	7.42068	0.0266588	0.0389804	7
Q99PU8	DHX30_MOUSE ATP-dependent RNA helicase DHX30 OS=Mus musculus OX=10090 GN=Dhx30 PE=1 SV=1	AVDEAVILLQEIGVLDQR	4.09845	0.0268024	0.0390757	7
P17426	AP2A1_MOUSE AP-2 complex subunit alpha-1 OS=Mus musculus OX=10090 GN=Ap2a1 PE=1 SV=1	DFLTPPLLSVR	3.72419	0.0342806	0.0476642	7
P18760	COF1_MOUSE Cofilin-1 OS=Mus musculus OX=10090 GN=Cfl1 PE=1 SV=3	NIILEEGKEILVGDVGQTVDDPYTTFVK	3.32066	0.000685955	0.0142787	7
P61979	HNRPK_MOUSE Heterogeneous nuclear ribonucleoprotein K OS=Mus musculus OX=10090 GN=Hnrnpk PE=1 SV=1	ILSISADIETIGEILK	2.88458	0.000916484	0.0142787	7
Q9EQH3	VPS35_MOUSE Vacuolar protein sorting-associated protein 35 OS=Mus musculus OX=10090 GN=Vps35 PE=1 SV=1	IPVDTYNNILTVLK	1.60528	0.00170506	0.0142787	7
Q9EQH3	VPS35_MOUSE Vacuolar protein sorting-associated protein 35 OS=Mus musculus OX=10090 GN=Vps35 PE=1 SV=1	LFDIFSQQVATVIQSR	2.6523	0.00185161	0.0142787	7
P61979	HNRPK_MOUSE Heterogeneous nuclear ribonucleoprotein K OS=Mus musculus OX=10090 GN=Hnrnpk PE=1 SV=1	IITITGTQDQIQNAQYLLQNSVK	1.81857	0.001852	0.0142787	7
P18760	COF1_MOUSE Cofilin-1 OS=Mus musculus OX=10090 GN=Cfl1 PE=1 SV=3	KEDLVFIFWAPENAPLK	2.69399	0.00188294	0.0142787	7
Q9EQH3	VPS35_MOUSE Vacuolar protein sorting-associated protein 35 OS=Mus musculus OX=10090 GN=Vps35 PE=1 SV=1	VADLYELVQYAGNIIPR	4.3724	0.00204356	0.0142787	7
P18760	COF1_MOUSE Cofilin-1 OS=Mus musculus OX=10090 GN=Cfl1 PE=1 SV=3	YALYDATYETK	1.19085	0.00224872	0.0142787	7
P18760	COF1_MOUSE Cofilin-1 OS=Mus musculus OX=10090 GN=Cfl1 PE=1 SV=3	HELQANC[+57]YEEVKDR	1.70304	0.00231459	0.0142787	7
P61979	HNRPK_MOUSE Heterogeneous nuclear ribonucleoprotein K OS=Mus musculus OX=10090 GN=Hnrnpk PE=1 SV=1	GSDFDC[+57]ELR	1.72813	0.00277674	0.0142787	7
P61979	HNRPK_MOUSE Heterogeneous nuclear ribonucleoprotein K OS=Mus musculus OX=10090 GN=Hnrnpk PE=1 SV=1	LLIHQSLAGGIIGVK	2.04094	0.00278611	0.0142787	7
P61979	HNRPK_MOUSE Heterogeneous nuclear ribonucleoprotein K OS=Mus musculus OX=10090 GN=Hnrnpk PE=1 SV=1	IILDLISESPIK	1.66517	0.00302254	0.0142787	7
P18760	COF1_MOUSE Cofilin-1 OS=Mus musculus OX=10090 GN=Cfl1 PE=1 SV=3	LGGSAVISLEGKPL	2.13476	0.00434022	0.0150149	7
Q9EQH3	VPS35_MOUSE Vacuolar protein sorting-associated protein 35 OS=Mus musculus OX=10090 GN=Vps35 PE=1 SV=1	QIVLTGILEQVVNC[+57]R	2.31705	0.00497058	0.0155014	7
P18760	COF1_MOUSE Cofilin-1 OS=Mus musculus OX=10090 GN=Cfl1 PE=1 SV=3	AVLFC[+57]LSEDKK	1.07131	0.00505465	0.0155344	7
Q7TPR4	ACTN1_MOUSE Alpha-actinin-1 OS=Mus musculus OX=10090 GN=Actn1 PE=1 SV=1	VGWEQLLTTIAR	4.27012	0.00571138	0.0160831	7
Q9EQH3	VPS35_MOUSE Vacuolar protein sorting-associated protein 35 OS=Mus musculus OX=10090 GN=Vps35 PE=1 SV=1	LSQLEGVNVER	2.17382	0.00690631	0.0173948	7
Q7TPR4	ACTN1_MOUSE Alpha-actinin-1 OS=Mus musculus OX=10090 GN=Actn1 PE=1 SV=1	LLETIDQLYLEYAK	6.63518	0.00764632	0.0180749	7
Q7TPR4	ACTN1_MOUSE Alpha-actinin-1 OS=Mus musculus OX=10090 GN=Actn1 PE=1 SV=1	LASDLLEWIR	2.84706	0.0105707	0.0212994	7
Q7TPR4	ACTN1_MOUSE Alpha-actinin-1 OS=Mus musculus OX=10090 GN=Actn1 PE=1 SV=1	IDQLEC[+57]DHQLIQEALIFDNK	4.38506	0.0106341	0.0212994	7
Q9EQH3	VPS35_MOUSE Vacuolar protein sorting-associated protein 35 OS=Mus musculus OX=10090 GN=Vps35 PE=1 SV=1	IREDLPNLESSEETEQINK	2.0711	0.0115387	0.0222822	7
Q7TPR4	ACTN1_MOUSE Alpha-actinin-1 OS=Mus musculus OX=10090 GN=Actn1 PE=1 SV=1	TINEVENQILTR	3.27746	0.0115596	0.0223796	7
P18760	COF1_MOUSE Cofilin-1 OS=Mus musculus OX=10090 GN=Cfl1 PE=1 SV=3	EILVGDVGQTVDDPYTTFVK	2.03486	0.0145795	0.0255898	7
P61979	HNRPK_MOUSE Heterogeneous nuclear ribonucleoprotein K OS=Mus musculus OX=10090 GN=Hnrnpk PE=1 SV=1	GSYGDLGGPIITTQVTIPK	1.87031	0.0147019	0.025695	7
Q8BP47	SYNC_MOUSE Asparagine--tRNA ligase, cytoplasmic OS=Mus musculus OX=10090 GN=Nars PE=1 SV=2	FLSWILNR	4.204	0.0224561	0.0344816	7
P56480	ATPB_MOUSE ATP synthase subunit beta, mitochondrial OS=Mus musculus OX=10090 GN=Atp5f1b PE=1 SV=2	SLQDIIAILGMDELSEEDKLTVSR	3.19645	0.0241836	0.0363808	7
P39053	DYN1_MOUSE Dynamin-1 OS=Mus musculus OX=10090 GN=Dnm1 PE=1 SV=2	NLVDSYMAIVNK	1.69805	0.0264452	0.0386553	7
Q8R5C5	ACTY_MOUSE Beta-centractin OS=Mus musculus OX=10090 GN=Actr1b PE=1 SV=1	VQYTLPDGSTLDVGPAR	0.944484	0.034822	0.0482547	7
P14869	RLA0_MOUSE 60S acidic ribosomal protein P0 OS=Mus musculus OX=10090 GN=Rplp0 PE=1 SV=3	TSFFQALGITTK	2.31091	0.00108613	0.0142787	7
Q01853	TERA_MOUSE Transitional endoplasmic reticulum ATPase OS=Mus musculus OX=10090 GN=Vcp PE=1 SV=4	AIANEC[+57]QANFISIK	1.91932	0.00160453	0.0142787	7
Q8C8R3	ANK2_MOUSE Ankyrin-2 OS=Mus musculus OX=10090 GN=Ank2 PE=1 SV=2	YGSLDVAK	3.21453	0.00214973	0.0142787	7
Q01853	TERA_MOUSE Transitional endoplasmic reticulum ATPase OS=Mus musculus OX=10090 GN=Vcp PE=1 SV=4	NAPAIIFIDELDAIAPK	2.11363	0.00232178	0.0142787	7
P14869	RLA0_MOUSE 60S acidic ribosomal protein P0 OS=Mus musculus OX=10090 GN=Rplp0 PE=1 SV=3	GNVGFVFTK	2.05275	0.00257077	0.0142787	7
P14869	RLA0_MOUSE 60S acidic ribosomal protein P0 OS=Mus musculus OX=10090 GN=Rplp0 PE=1 SV=3	AGAIAPC[+57]EVTVPAQNTGLGPEK	1.76246	0.00264721	0.0142787	7
Q01853	TERA_MOUSE Transitional endoplasmic reticulum ATPase OS=Mus musculus OX=10090 GN=Vcp PE=1 SV=4	LDQLIYIPLPDEK	1.5997	0.00280636	0.0142787	7
P14869	RLA0_MOUSE 60S acidic ribosomal protein P0 OS=Mus musculus OX=10090 GN=Rplp0 PE=1 SV=3	GTIEILSDVQLIK	2.15405	0.00287918	0.0142787	7
Q01853	TERA_MOUSE Transitional endoplasmic reticulum ATPase OS=Mus musculus OX=10090 GN=Vcp PE=1 SV=4	DVDLEFLAK	1.28902	0.00418516	0.0148735	7
Q8C8R3	ANK2_MOUSE Ankyrin-2 OS=Mus musculus OX=10090 GN=Ank2 PE=1 SV=2	EGHVGLVQELLGR	3.32465	0.0048283	0.0154183	7
Q8C8R3	ANK2_MOUSE Ankyrin-2 OS=Mus musculus OX=10090 GN=Ank2 PE=1 SV=2	AGEEEPGEPFEIVER	1.52088	0.00582106	0.0162404	7
P14869	RLA0_MOUSE 60S acidic ribosomal protein P0 OS=Mus musculus OX=10090 GN=Rplp0 PE=1 SV=3	IIQLLDDYPK	1.60648	0.00654168	0.0170845	7
Q01853	TERA_MOUSE Transitional endoplasmic reticulum ATPase OS=Mus musculus OX=10090 GN=Vcp PE=1 SV=4	ELQELVQYPVEHPDK	1.30081	0.00798145	0.0183255	7
Q8C8R3	ANK2_MOUSE Ankyrin-2 OS=Mus musculus OX=10090 GN=Ank2 PE=1 SV=2	SGHDQVVELLLER	5.11817	0.00802731	0.0183747	7
P14869	RLA0_MOUSE 60S acidic ribosomal protein P0 OS=Mus musculus OX=10090 GN=Rplp0 PE=1 SV=3	AFLADPSAFAAAAPAAAATTAAPAAAAAPAK	2.25793	0.0101023	0.0207391	7
Q8C8R3	ANK2_MOUSE Ankyrin-2 OS=Mus musculus OX=10090 GN=Ank2 PE=1 SV=2	VVTEEVTTTTTTITEK	5.50084	0.0108902	0.0216318	7
Q8C8R3	ANK2_MOUSE Ankyrin-2 OS=Mus musculus OX=10090 GN=Ank2 PE=1 SV=2	GLVHQAIC[+57]NLNITLPIYAK	5.65787	0.0109	0.0216318	7
Q8C8R3	ANK2_MOUSE Ankyrin-2 OS=Mus musculus OX=10090 GN=Ank2 PE=1 SV=2	VALLLLEK	3.95796	0.0114087	0.0222127	7
Q01853	TERA_MOUSE Transitional endoplasmic reticulum ATPase OS=Mus musculus OX=10090 GN=Vcp PE=1 SV=4	AVANETGAFFFLINGPEIMSK	4.66588	0.0156792	0.0268181	7
P19253	RL13A_MOUSE 60S ribosomal protein L13a OS=Mus musculus OX=10090 GN=Rpl13a PE=1 SV=4	YQAVTATLEEK	3.4717	0.0216251	0.03349	7
P17183	ENOG_MOUSE Gamma-enolase OS=Mus musculus OX=10090 GN=Eno2 PE=1 SV=2	VNQIGSVTEAIQAC[+57]K	2.38354	0.0358128	0.0493979	7
Q61316	HSP74_MOUSE Heat shock 70 kDa protein 4 OS=Mus musculus OX=10090 GN=Hspa4 PE=1 SV=1	SNLAYDIVQLPTGLTGIK	2.32398	0.000120587	0.0142787	7
Q61316	HSP74_MOUSE Heat shock 70 kDa protein 4 OS=Mus musculus OX=10090 GN=Hspa4 PE=1 SV=1	VLATAFDTTLGGR	2.23047	0.00392096	0.0147408	7
Q61316	HSP74_MOUSE Heat shock 70 kDa protein 4 OS=Mus musculus OX=10090 GN=Hspa4 PE=1 SV=1	AFSDPFVEAEK	1.71136	0.00494616	0.0155014	7
Q61316	HSP74_MOUSE Heat shock 70 kDa protein 4 OS=Mus musculus OX=10090 GN=Hspa4 PE=1 SV=1	SVMDATQIAGLNC[+57]LR	2.54751	0.0081656	0.0185442	7
Q61316	HSP74_MOUSE Heat shock 70 kDa protein 4 OS=Mus musculus OX=10090 GN=Hspa4 PE=1 SV=1	LMNETTAVALAYGIYK	2.03709	0.013196	0.0239763	7
Q80UX7	Q80UX7_MOUSE Fryl protein OS=Mus musculus OX=10090 GN=Fryl PE=2 SV=1	NEAEVINMSEELAQLEGILK	1.70989	0.025715	0.0378768	7
P28652	KCC2B_MOUSE Calcium/calmodulin-dependent protein kinase type II subunit beta OS=Mus musculus OX=10090 GN=Camk2b PE=1 SV=2	QTTAPATM[+16]STAASGTTMGLVEQAK	2.62895	0.032703	0.0457231	7
Q9Z0E0	NCDN_MOUSE Neurochondrin OS=Mus musculus OX=10090 GN=Ncdn PE=1 SV=1	ILGAWLAEETSSLR	2.45055	0.00144053	0.0142787	7
Q9Z0E0	NCDN_MOUSE Neurochondrin OS=Mus musculus OX=10090 GN=Ncdn PE=1 SV=1	LQAGEETASHYR	6.75558	0.0024446	0.0142787	7
Q9Z0E0	NCDN_MOUSE Neurochondrin OS=Mus musculus OX=10090 GN=Ncdn PE=1 SV=1	LLLAANVATLGLLMAR	2.35424	0.00301943	0.0142787	7
Q9Z0E0	NCDN_MOUSE Neurochondrin OS=Mus musculus OX=10090 GN=Ncdn PE=1 SV=1	FELC[+57]QLLPLFLPPTTVPPEC[+57]HR	6.75558	0.0116907	0.022505	7
Q9WUM4	COR1C_MOUSE Coronin-1C OS=Mus musculus OX=10090 GN=Coro1c PE=1 SV=2	QLALWNPK	1.04887	0.0174977	0.0286845	7
P09411	PGK1_MOUSE Phosphoglycerate kinase 1 OS=Mus musculus OX=10090 GN=Pgk1 PE=1 SV=4	VLPGVDALSNV	1.16741	0.0276943	0.0400249	7
Q60900	ELAV3_MOUSE ELAV-like protein 3 OS=Mus musculus OX=10090 GN=Elavl3 PE=1 SV=1	TGQALLTHLYQSSAR	1.07329	0.0284653	0.040866	7
P17710	HXK1_MOUSE Hexokinase-1 OS=Mus musculus OX=10090 GN=Hk1 PE=1 SV=3	GAAMVTAVAYR	4.551	0.00155054	0.0142787	7
P23116	EIF3A_MOUSE Eukaryotic translation initiation factor 3 subunit A OS=Mus musculus OX=10090 GN=Eif3a PE=1 SV=5	QPALDVLYDVMK	4.55023	0.00273729	0.0142787	7
P63101	1433Z_MOUSE 14-3-3 protein zeta/delta OS=Mus musculus OX=10090 GN=Ywhaz PE=1 SV=1	IETELRDIC[+57]NDVLSLLEK	7.49399	0.00328481	0.0142787	7
P63101	1433Z_MOUSE 14-3-3 protein zeta/delta OS=Mus musculus OX=10090 GN=Ywhaz PE=1 SV=1	TAFDEAIAELDTLSEESYK	2.40749	0.00474739	0.015359	7
P23116	EIF3A_MOUSE Eukaryotic translation initiation factor 3 subunit A OS=Mus musculus OX=10090 GN=Eif3a PE=1 SV=5	NQLTAMSSVLAK	4.05562	0.00725431	0.0177113	7
P63101	1433Z_MOUSE 14-3-3 protein zeta/delta OS=Mus musculus OX=10090 GN=Ywhaz PE=1 SV=1	DIC[+57]NDVLSLLEK	2.10629	0.00738782	0.0178638	7
P17710	HXK1_MOUSE Hexokinase-1 OS=Mus musculus OX=10090 GN=Hk1 PE=1 SV=3	GDFIALDLGGSSFR	2.22393	0.00993039	0.0206157	7
P17710	HXK1_MOUSE Hexokinase-1 OS=Mus musculus OX=10090 GN=Hk1 PE=1 SV=3	LSDEILIDILTR	4.11925	0.0104806	0.0211646	7
P17710	HXK1_MOUSE Hexokinase-1 OS=Mus musculus OX=10090 GN=Hk1 PE=1 SV=3	IDEAVLITWTK	2.30639	0.0109808	0.021744	7
P23116	EIF3A_MOUSE Eukaryotic translation initiation factor 3 subunit A OS=Mus musculus OX=10090 GN=Eif3a PE=1 SV=5	LTSLVPFVDAFQLER	6.63431	0.0113135	0.0220656	7
P63101	1433Z_MOUSE 14-3-3 protein zeta/delta OS=Mus musculus OX=10090 GN=Ywhaz PE=1 SV=1	GIVDQSQQAYQEAFEISKK	1.35336	0.0125952	0.0232906	7
P23116	EIF3A_MOUSE Eukaryotic translation initiation factor 3 subunit A OS=Mus musculus OX=10090 GN=Eif3a PE=1 SV=5	FSVLQYVVPEVK	6.89191	0.0128495	0.0235058	7
P17710	HXK1_MOUSE Hexokinase-1 OS=Mus musculus OX=10090 GN=Hk1 PE=1 SV=3	MISGMYLGEIVR	2.10451	0.0134811	0.024286	7
P63101	1433Z_MOUSE 14-3-3 protein zeta/delta OS=Mus musculus OX=10090 GN=Ywhaz PE=1 SV=1	GIVDQSQQAYQEAFEISK	1.35752	0.013985	0.0249067	7
P63101	1433Z_MOUSE 14-3-3 protein zeta/delta OS=Mus musculus OX=10090 GN=Ywhaz PE=1 SV=1	YLAEVAAGDDK	0.615927	0.0143731	0.0253975	7
P23116	EIF3A_MOUSE Eukaryotic translation initiation factor 3 subunit A OS=Mus musculus OX=10090 GN=Eif3a PE=1 SV=5	VLLATLSIPITPER	6.82879	0.0151623	0.0262731	7
P23116	EIF3A_MOUSE Eukaryotic translation initiation factor 3 subunit A OS=Mus musculus OX=10090 GN=Eif3a PE=1 SV=5	DIDIEDLEELDPDFIMAK	7.13303	0.0159317	0.0270366	7
P17710	HXK1_MOUSE Hexokinase-1 OS=Mus musculus OX=10090 GN=Hk1 PE=1 SV=3	SANLVAATLGAILNR	2.13268	0.0165988	0.0277139	7
Q8BP67	RL24_MOUSE 60S ribosomal protein L24 OS=Mus musculus OX=10090 GN=Rpl24 PE=1 SV=2	VFQFLNAK	4.75184	0.0196635	0.031145	7
P01837	IGKC_MOUSE Immunoglobulin kappa constant OS=Mus musculus OX=10090 GN=Igkc PE=1 SV=2	ADAAPTVSIFPPSSEQLTSGGASVVC[+57]FLNNFYPK	2.40809	0.0239201	0.0360261	7
P10126	EF1A1_MOUSE Elongation factor 1-alpha 1 OS=Mus musculus OX=10090 GN=Eef1a1 PE=1 SV=3	NMITGTSQADC[+57]AVLIVAAGVGEFEAGISK	1.13718	0.0294594	0.041979	7
P16330	CN37_MOUSE 2',3'-cyclic-nucleotide 3'-phosphodiesterase OS=Mus musculus OX=10090 GN=Cnp PE=1 SV=3	AGQVFLEELGNHK	2.17342	0.000912457	0.0142787	6
P47753	CAZA1_MOUSE F-actin-capping protein subunit alpha-1 OS=Mus musculus OX=10090 GN=Capza1 PE=1 SV=4	EGAAHAFAQYNMDQFTPVK	3.36806	0.00111008	0.0142787	6
P47753	CAZA1_MOUSE F-actin-capping protein subunit alpha-1 OS=Mus musculus OX=10090 GN=Capza1 PE=1 SV=4	EASDPQPEDVDGGLK	4.86089	0.00116896	0.0142787	6
P47753	CAZA1_MOUSE F-actin-capping protein subunit alpha-1 OS=Mus musculus OX=10090 GN=Capza1 PE=1 SV=4	IEGYDDQVLITEHGDLGNSR	5.00371	0.00213805	0.0142787	6
P12382	PFKAL_MOUSE ATP-dependent 6-phosphofructokinase, liver type OS=Mus musculus OX=10090 GN=Pfkl PE=1 SV=4	NEWGSLLEELVK	2.71934	0.00239426	0.0142787	6
P16330	CN37_MOUSE 2',3'-cyclic-nucleotide 3'-phosphodiesterase OS=Mus musculus OX=10090 GN=Cnp PE=1 SV=3	AAGAEEYAQQEVVK	2.45616	0.00244658	0.0142787	6
P47753	CAZA1_MOUSE F-actin-capping protein subunit alpha-1 OS=Mus musculus OX=10090 GN=Capza1 PE=1 SV=4	FTITPPSAQVVGVLK	5.57123	0.00251363	0.0142787	6
P12382	PFKAL_MOUSE ATP-dependent 6-phosphofructokinase, liver type OS=Mus musculus OX=10090 GN=Pfkl PE=1 SV=4	VFANAPDSAC[+57]VIGLR	2.29193	0.00300269	0.0142787	6
P16330	CN37_MOUSE 2',3'-cyclic-nucleotide 3'-phosphodiesterase OS=Mus musculus OX=10090 GN=Cnp PE=1 SV=3	AHVTLGC[+57]AADVQPVQTGLDLLDILQQVK	8.43855	0.00303304	0.0142787	6
P47753	CAZA1_MOUSE F-actin-capping protein subunit alpha-1 OS=Mus musculus OX=10090 GN=Capza1 PE=1 SV=4	FITHAPPGEFNEVFNDVR	4.49751	0.00332948	0.0142787	6
P16330	CN37_MOUSE 2',3'-cyclic-nucleotide 3'-phosphodiesterase OS=Mus musculus OX=10090 GN=Cnp PE=1 SV=3	GGSQGEAVGELPR	2.42897	0.0050124	0.0155303	6
P16330	CN37_MOUSE 2',3'-cyclic-nucleotide 3'-phosphodiesterase OS=Mus musculus OX=10090 GN=Cnp PE=1 SV=3	LSISALFVTPK	2.49534	0.00536262	0.0157667	6
P60229	EIF3E_MOUSE Eukaryotic translation initiation factor 3 subunit E OS=Mus musculus OX=10090 GN=Eif3e PE=1 SV=1	NALSSLWGK	3.90981	0.00853288	0.0189411	6
P12382	PFKAL_MOUSE ATP-dependent 6-phosphofructokinase, liver type OS=Mus musculus OX=10090 GN=Pfkl PE=1 SV=4	AIGVLTSGGDAQGMNAAVR	2.27251	0.00997959	0.0206373	6
P47753	CAZA1_MOUSE F-actin-capping protein subunit alpha-1 OS=Mus musculus OX=10090 GN=Capza1 PE=1 SV=4	ESC[+57]DSALR	4.98413	0.0100903	0.0207391	6
P60229	EIF3E_MOUSE Eukaryotic translation initiation factor 3 subunit E OS=Mus musculus OX=10090 GN=Eif3e PE=1 SV=1	LKETIDNNSVSSPLQSLQQR	4.75596	0.0117274	0.022505	6
P60229	EIF3E_MOUSE Eukaryotic translation initiation factor 3 subunit E OS=Mus musculus OX=10090 GN=Eif3e PE=1 SV=1	MLFDYLADK	4.64798	0.0119917	0.0228284	6
P12382	PFKAL_MOUSE ATP-dependent 6-phosphofructokinase, liver type OS=Mus musculus OX=10090 GN=Pfkl PE=1 SV=4	AIGVLTSGGDAQGM[+16]NAAVR	2.39598	0.0121514	0.0229758	6
P12382	PFKAL_MOUSE ATP-dependent 6-phosphofructokinase, liver type OS=Mus musculus OX=10090 GN=Pfkl PE=1 SV=4	LAAAYNLLQHGITNLC[+57]VIGGDGSLTGANIFR	7.91127	0.0128339	0.0235058	6
P60229	EIF3E_MOUSE Eukaryotic translation initiation factor 3 subunit E OS=Mus musculus OX=10090 GN=Eif3e PE=1 SV=1	LASEILMQNWDAAMEDLTR	7.35385	0.013275	0.0241093	6
P60229	EIF3E_MOUSE Eukaryotic translation initiation factor 3 subunit E OS=Mus musculus OX=10090 GN=Eif3e PE=1 SV=1	LFIFETFC[+57]R	5.53033	0.016402	0.0275332	6
P48036	ANXA5_MOUSE Annexin A5 OS=Mus musculus OX=10090 GN=Anxa5 PE=1 SV=1	ETSGNLEQLLLAVVK	7.26209	0.0186772	0.0300495	6
P41105	RL28_MOUSE 60S ribosomal protein L28 OS=Mus musculus OX=10090 GN=Rpl28 PE=1 SV=2	TVGVEPAADGK	8.45981	0.021902	0.0338154	6
Q6URW6	MYH14_MOUSE Myosin-14 OS=Mus musculus OX=10090 GN=Myh14 PE=1 SV=1	HEVPPHVYAVTEGAYR	1.74588	0.0246655	0.0368006	6
Q60605	MYL6_MOUSE Myosin light polypeptide 6 OS=Mus musculus OX=10090 GN=Myl6 PE=1 SV=3	ILYSQC[+57]GDVMR	5.15822	0.000653426	0.0142787	6
P48722	HS74L_MOUSE Heat shock 70 kDa protein 4L OS=Mus musculus OX=10090 GN=Hspa4l PE=1 SV=2	EDINSIEIVGGATR	2.6008	0.000741719	0.0142787	6
Q60605	MYL6_MOUSE Myosin light polypeptide 6 OS=Mus musculus OX=10090 GN=Myl6 PE=1 SV=3	NKDQGTYEDYVEGLR	5.24708	0.00136049	0.0142787	6
Q9R111	GUAD_MOUSE Guanine deaminase OS=Mus musculus OX=10090 GN=Gda PE=1 SV=1	FTLSC[+57]TETLMSELGNIAK	2.00501	0.00183265	0.0142787	6
Q9R111	GUAD_MOUSE Guanine deaminase OS=Mus musculus OX=10090 GN=Gda PE=1 SV=1	GASIAHC[+57]PNSNLSLSSGLLNVLEVLK	3.87516	0.00190425	0.0142787	6
Q60605	MYL6_MOUSE Myosin light polypeptide 6 OS=Mus musculus OX=10090 GN=Myl6 PE=1 SV=3	ILYSQC[+57]GDVM[+16]R	5.85934	0.00191362	0.0142787	6
Q60605	MYL6_MOUSE Myosin light polypeptide 6 OS=Mus musculus OX=10090 GN=Myl6 PE=1 SV=3	VLDFEHFLPMLQTVAK	5.69311	0.00193943	0.0142787	6
Q60605	MYL6_MOUSE Myosin light polypeptide 6 OS=Mus musculus OX=10090 GN=Myl6 PE=1 SV=3	EAFQLFDR	4.90708	0.00224032	0.0142787	6
P48722	HS74L_MOUSE Heat shock 70 kDa protein 4L OS=Mus musculus OX=10090 GN=Hspa4l PE=1 SV=2	EFSITDLVPYSVTLR	3.60305	0.00242946	0.0142787	6
Q9QY94	GLNA_ACOCA Glutamine synthetase OS=Acomys cahirinus OX=10068 GN=GLUL PE=2 SV=3	RLTGFHETSNINDFSAGVANR	2.03307	0.00324488	0.0142787	6
Q9QY94	GLNA_ACOCA Glutamine synthetase OS=Acomys cahirinus OX=10068 GN=GLUL PE=2 SV=3	VQAM[+16]YIWVDGTGEGLR	0.686981	0.00331056	0.0142787	6
Q9R111	GUAD_MOUSE Guanine deaminase OS=Mus musculus OX=10090 GN=Gda PE=1 SV=1	LATLGGSQALGLDSEIGNFEVGK	1.61901	0.00359657	0.0145454	6
Q9R111	GUAD_MOUSE Guanine deaminase OS=Mus musculus OX=10090 GN=Gda PE=1 SV=1	AVMVSNVLLINK	1.88945	0.00380639	0.0147222	6
Q60605	MYL6_MOUSE Myosin light polypeptide 6 OS=Mus musculus OX=10090 GN=Myl6 PE=1 SV=3	HVLVTLGEK	3.81967	0.00406285	0.0148102	6
O54833	CSK22_MOUSE Casein kinase II subunit alpha' OS=Mus musculus OX=10090 GN=Csnk2a2 PE=1 SV=1	QLYQILTDFDIR	6.97116	0.00429658	0.0149801	6
P48722	HS74L_MOUSE Heat shock 70 kDa protein 4L OS=Mus musculus OX=10090 GN=Hspa4l PE=1 SV=2	SIDLPIQSSLYR	3.20185	0.00522753	0.0156517	6
Q9QY94	GLNA_ACOCA Glutamine synthetase OS=Acomys cahirinus OX=10068 GN=GLUL PE=2 SV=3	VQAMYIWVDGTGEGLR	2.83982	0.00563556	0.0160162	6
O54833	CSK22_MOUSE Casein kinase II subunit alpha' OS=Mus musculus OX=10090 GN=Csnk2a2 PE=1 SV=1	LIDWGLAEFYHPAQEYNVR	5.09494	0.00623465	0.016741	6
O54833	CSK22_MOUSE Casein kinase II subunit alpha' OS=Mus musculus OX=10090 GN=Csnk2a2 PE=1 SV=1	VLGTDELYGYLK	3.62634	0.00741469	0.0178929	6
P48722	HS74L_MOUSE Heat shock 70 kDa protein 4L OS=Mus musculus OX=10090 GN=Hspa4l PE=1 SV=2	VLATTFDPYLGGR	2.36958	0.00799002	0.0183391	6
O54833	CSK22_MOUSE Casein kinase II subunit alpha' OS=Mus musculus OX=10090 GN=Csnk2a2 PE=1 SV=1	TPALVFEYINNTDFK	6.07942	0.00831078	0.0187391	6
Q9QY94	GLNA_ACOCA Glutamine synthetase OS=Acomys cahirinus OX=10068 GN=GLUL PE=2 SV=3	LTGFHETSNINDFSAGVANR	1.43258	0.00852436	0.0189282	6
P25444	RS2_MOUSE 40S ribosomal protein S2 OS=Mus musculus OX=10090 GN=Rps2 PE=1 SV=3	GC[+57]TATLGNFAK	2.82102	0.00881573	0.01929	6
P25444	RS2_MOUSE 40S ribosomal protein S2 OS=Mus musculus OX=10090 GN=Rps2 PE=1 SV=3	C[+57]GSVLVR	3.73439	0.00921659	0.0198182	6
P48722	HS74L_MOUSE Heat shock 70 kDa protein 4L OS=Mus musculus OX=10090 GN=Hspa4l PE=1 SV=2	LSLTQDPVVK	1.36728	0.0101099	0.0207391	6
P25444	RS2_MOUSE 40S ribosomal protein S2 OS=Mus musculus OX=10090 GN=Rps2 PE=1 SV=3	GTGIVSAPVPK	3.12422	0.0101266	0.0207391	6
O54833	CSK22_MOUSE Casein kinase II subunit alpha' OS=Mus musculus OX=10090 GN=Csnk2a2 PE=1 SV=1	HLVSPEALDLLDK	3.33052	0.0106685	0.0213857	6
Q9QY94	GLNA_ACOCA Glutamine synthetase OS=Acomys cahirinus OX=10068 GN=GLUL PE=2 SV=3	ITGTNAEVMPAQWEFQIGPC[+57]EGIR	2.43251	0.0111532	0.0219465	6
P25444	RS2_MOUSE 40S ribosomal protein S2 OS=Mus musculus OX=10090 GN=Rps2 PE=1 SV=3	TYSYLTPDLWK	2.42325	0.0112121	0.0219465	6
O54833	CSK22_MOUSE Casein kinase II subunit alpha' OS=Mus musculus OX=10090 GN=Csnk2a2 PE=1 SV=1	VYAEVNSLR	2.24504	0.0138022	0.0246875	6
Q9R111	GUAD_MOUSE Guanine deaminase OS=Mus musculus OX=10090 GN=Gda PE=1 SV=1	STDVAEEVYTR	1.78654	0.0141709	0.0251433	6
Q8R1B4	EIF3C_MOUSE Eukaryotic translation initiation factor 3 subunit C OS=Mus musculus OX=10090 GN=Eif3c PE=1 SV=1	ELLGQGLLLR	5.75567	0.0146248	0.0255898	6
Q8R1B4	EIF3C_MOUSE Eukaryotic translation initiation factor 3 subunit C OS=Mus musculus OX=10090 GN=Eif3c PE=1 SV=1	GC[+57]ILTLVER	4.82257	0.0146775	0.025695	6
[truncated: 1,265 more rows]
